# Supplementary material for: Transcriptomic Response of Porcine PBMCs to Vaccination with Tetanus Toxoid as a Model Antigen
Source: PLoS One. 2013 Mar 25;8(3):e58306. doi: 10.1371/journal.pone.0058306 (PMC3607572; doi:10.1371/journal.pone.0058306)
Supplement: Dataset S1 — Significant IPA canonical pathways and respective DE-genes (p<0.05, FC >1.3). Excel file with 12 spreadsheets for 12 time points after vaccination and one spreadsheet listing DE-genes over all time points. (XLS) [file pone.0058306.s001.xls]

## Sheet: 2h-1st Vacc
Ingenuity Canonical Pathways	-log(p-value)	Molecules involved
Fcγ Receptor-mediated Phagocytosis in Macrophages and Monocytes	6.79	PLD3,PTK2B (includes EG:19229),RAC1,PIK3R3,TLN2,ACTR3,AKT1,RAB11B,WAS,ARPC2,ARPC4,ACTG2,PRKD3
Integrin Signaling	6.2	CAPN5,GRB2,ILK,RAC1,KRAS,MYL9,PIK3R3,TLN2,ACTR3,AKT1,ITGAM (includes EG:16409),RHOG,WAS,ARPC2,ARPC4,ZYX,ACTG2,ACTN1
Actin Cytoskeleton Signaling	5.15	null,FN1,CFL1,TMSB10/TMSB4X,GRB2,RAC1,KRAS,SSH1 (includes EG:231637),MYL9,PIK3R3,ACTR3,WAS,ARPC2,ARPC4,MYH9,ACTG2,ACTN1
CD28 Signaling in T Helper Cells	4.92	PIK3R3,CD28,ACTR3,AKT1,CALM1 (includes others),TRD@,GRB2,WAS,ARPC2,CD4,ARPC4,RAC1
ILK Signaling	4.69	null,FN1,CFL1,TMSB10/TMSB4X,ILK,HIF1A,PIK3R3,MYL9,PPP2R1A,AKT1,RHOG,MYH9,ATF4,ACTG2,ACTN1
Clathrin-mediated Endocytosis Signaling	4.15	GRB2,RAC1,SH3GLB1,PIK3R3,ACTR3,RAB11B,CLTA,ARPC2,ARPC4,DAB2,CSNK2B,ACTG2,DNM2
mTOR Signaling	3.94	PLD3,STK11,RAC1,RPS6,KRAS,HIF1A,EIF4EBP1,PIK3R3,PPP2R1A,AKT1,RHOG,RPS3,PRKD3,EIF4B
Regulation of Actin-based Motility by Rho	3.94	MYL9,ACTR3,RHOG,CFL1,WAS,ARPC2,ARPC4,RAC1,ACTG2
FAK Signaling	3.83	CAPN5,PIK3R3,TLN2,AKT1,GRB2,WAS,RAC1,KRAS,ACTG2
Neuregulin Signaling	3.79	PIK3R3,ERBB2IP,AKT1,HSP90AB1,GRB2,HSP90AA1,RPS6,KRAS,PRKD3
CTLA4 Signaling in Cytotoxic T Lymphocytes	3.64	PIK3R3,CD28,PPP2R1A,AKT1,TRD@,GRB2,CLTA,AP1M1,CD4
p70S6K Signaling	3.41	PIK3R3,CD19,PPP2R1A,AKT1,CD79B,GRB2,PDIA3,RPS6,KRAS,PRKD3
TR/RXR Activation	3.18	PIK3R3,SLC16A3,UCP2,AKT1,SCARB1,ACACA,PFKP,HIF1A
fMLP Signaling in Neutrophils	3.12	PIK3R3,ACTR3,CALM1 (includes others),WAS,ARPC2,ARPC4,RAC1,KRAS,PRKD3
Hypoxia Signaling in the Cardiovascular System	3.12	AKT1,UBE2M,HSP90AB1,UBE2L3,HSP90AA1,ATF4,HIF1A
VEGF Signaling	3.11	PIK3R3,AKT1,PTK2B (includes EG:19229),GRB2,KRAS,HIF1A,ACTG2,ACTN1
ERK/MAPK Signaling	3.01	PIK3R3,PPP2R1A,TLN2,PTK2B (includes EG:19229),GRB2,RAC1,PRKAR2A,ATF4,KRAS,PPP1CA,HSPB1,EIF4EBP1
Cell Cycle Regulation by BTG Family Proteins	2.98	RB1,PPP2R1A,CNOT7,CDK4,CDK2
IL-2 Signaling	2.93	PIK3R3,AKT1,PTK2B (includes EG:19229),GRB2,KRAS,CSNK2B
PI3K/AKT Signaling	2.82	PIK3R3,PPP2R1A,AKT1,HSP90AB1,GRB2,ILK,HSP90AA1,KRAS,EIF4EBP1
IL-8 Signaling	2.71	PIK3R3,PLD3,AKT1,ITGAM (includes EG:16409),RHOG,PTK2B (includes EG:19229),RAC1,KRAS,PRKD3,CSTB,EIF4EBP1
Ephrin Receptor Signaling	2.71	ACTR3,AKT1,ABI1,CFL1,GRB2,WAS,ARPC2,ARPC4,RAC1,ATF4,KRAS
Mechanisms of Viral Exit from Host Cells	2.71	VPS28 (includes EG:300052),SH3GLB1,XPO1,ACTG2,PRKD3
Nitric Oxide Signaling in the Cardiovascular System	2.69	PIK3R3,AKT1,CALM1 (includes others),HSP90AB1,PRKAR2A,HSP90AA1,GUCY1B3
FcγRIIB Signaling in B Lymphocytes	2.66	PIK3R3,AKT1,CD79B,GRB2,KRAS
Rac Signaling	2.61	PIK3R3,ACTR3,CFL1,PTK2B (includes EG:19229),ARPC2,ARPC4,RAC1,KRAS
Aldosterone Signaling in Epithelial Cells	2.6	PIK3R3,HSPA4,ICMT,HSP90AB1,PDIA3,HSP90AA1,KRAS,PRKD3,HSPB1,AHCY
Glucocorticoid Receptor Signaling	2.59	IFNG (includes EG:15978),TAF6,GRB2,RAC1,KRAS,TAF10 (includes EG:216185),PIK3R3,HSPA4,AKT1,HSP90AB1,PCK2,FKBP4,HSP90AA1,CREBZF
Mitotic Roles of Polo-Like Kinase	2.57	PPP2R1A,HSP90AB1,HSP90AA1,KIF11,CDC27,SMC1A
iCOS-iCOSL Signaling in T Helper Cells	2.56	PIK3R3,CD28,AKT1,CALM1 (includes others),TRD@,GRB2,CD4,RAC1
PTEN Signaling	2.51	PIK3R3,AKT1,GRB2,RAC1,ILK,BMPR2,KRAS,CSNK2B
Germ Cell-Sertoli Cell Junction Signaling	2.5	PIK3R3,AKT1,RHOG,RAC1,ILK,ZYX,KRAS,ACTG2,ACTN1,TUBB2B
AMPK Signaling	2.47	PIK3R3,PPP2R1A,AKT1,STK11,PRKAR2A,ACACA,PFKP,PPM1G,EIF4EBP1
PAK Signaling	2.4	PIK3R3,MYL9,CFL1,PTK2B (includes EG:19229),GRB2,RAC1,KRAS
Inositol Phosphate Metabolism	2.39	PIK3R3,IMPA1,ITPKB,PDIA3,CDK4,PTPMT1,GRK6,INPP5A,CDK2
Virus Entry via Endocytic Pathways	2.37	PIK3R3,CLTA,RAC1,KRAS,ACTG2,PRKD3,DNM2
IL-4 Signaling	2.37	PIK3R3,AKT1,IL13RA1,GRB2,HMGA1,KRAS
IL-3 Signaling	2.28	PIK3R3,AKT1,GRB2,RAC1,KRAS,PRKD3
B Cell Receptor Signaling	2.27	PIK3R3,CD19,AKT1,CD79B,CALM1 (includes others),GRB2,RAC1,ATF4,KRAS
Pentose Phosphate Pathway	2.25	PGLS,G6PD,ALDOA,PFKP
FLT3 Signaling in Hematopoietic Progenitor Cells	2.25	PIK3R3,AKT1,GRB2,ATF4,KRAS,EIF4EBP1
Amyloid Processing	2.24	CAPN5,AKT1,PRKAR2A,NCSTN,CSNK2B
Role of NFAT in Regulation of the Immune Response	2.22	PIK3R3,CD28,AKT1,CD79B,CALM1 (includes others),TRD@,GRB2,CD4,XPO1,KRAS
Systemic Lupus Erythematosus Signaling	2.22	PIK3R3,CD28,IL18 (includes EG:16173),AKT1,CD79B,TRD@,GRB2,HNRNPA2B1,PRPF39,KRAS,TLR9
T Cell Receptor Signaling	2.2	PIK3R3,CD28,CALM1 (includes others),GRB2,CD4,RAC1,KRAS
Phospholipase C Signaling	2.18	MYL9,PLD3,RHOG,CD79B,CALM1 (includes others),TRD@,GRB2,RAC1,ATF4,KRAS,ARHGEF2,PRKD3
HGF Signaling	2.15	PIK3R3,AKT1,GRB2,RAC1,KRAS,PRKD3,CDK2
EIF2 Signaling	2.14	RPL24,PIK3R3,AKT1,GRB2,RPL12,RPL32,RPS6,RPL23,KRAS,RPS3,PPP1CA
NRF2-mediated Oxidative Stress Response	2.11	CUL3 (includes EG:26554),PIK3R3,AKT1,SCARB1,ATF4,KRAS,ACTG2,PRKD3,GSTP1,TXNRD1
Role of Macrophages, Fibroblasts and Endothelial Cells in Rheumatoid Arthritis	2.05	FN1,CALM1 (includes others),PDIA3,RAC1,KRAS,TLR9,PIK3R3,IL18 (includes EG:16173),NLK,AKT1,CEBPD,ATF4,MAPKAPK2,PRKD3
Tight Junction Signaling	2.05	MYL9,PPP2R1A,AKT1,CDK4,RAC1,PRKAR2A,MYH9,ARHGEF2,ACTG2
PI3K Signaling in B Lymphocytes	2.01	CD19,AKT1,CD79B,CALM1 (includes others),PDIA3,RAC1,ATF4,KRAS
Myc Mediated Apoptosis Signaling	1.98	PIK3R3,AKT1,GRB2,CYCS,KRAS
Leukocyte Extravasation Signaling	1.94	PIK3R3,ITGAM (includes EG:16409),PTK2B (includes EG:19229),WAS,TIMP1,RAC1,THY1,ACTG2,PRKD3,ACTN1
Thrombin Signaling	1.94	PIK3R3,MYL9,AKT1,RHOG,GRB2,PDIA3,KRAS,ARHGEF2,GATA3,PRKD3
Renin-Angiotensin Signaling	1.93	PIK3R3,PTK2B (includes EG:19229),GRB2,RAC1,PRKAR2A,KRAS,PRKD3
FGF Signaling	1.93	PIK3R3,AKT1,GRB2,RAC1,ATF4,MAPKAPK2
Aryl Hydrocarbon Receptor Signaling	1.9	RB1,HSP90AB1,CDK4,HSP90AA1,ALDH16A1,GSTP1,CDK2,HSPB1
Cardiac Hypertrophy Signaling	1.9	PIK3R3,MYL9,AKT1,RHOG,CALM1 (includes others),GRB2,PDIA3,PRKAR2A,KRAS,MAPKAPK2,HSPB1
RhoA Signaling	1.89	MYL9,ACTR3,CFL1,PTK2B (includes EG:19229),ARPC2,ARPC4,ACTG2
Altered T Cell and B Cell Signaling in Rheumatoid Arthritis	1.88	IFNG (includes EG:15978),CD28,IL18 (includes EG:16173),CD79B,TRD@,TLR9
G Beta Gamma Signaling	1.81	AKT1,GRB2,PRKAR2A,KRAS,PRKD3,DNM2
PKCθ Signaling in T Lymphocytes	1.81	PIK3R3,CD28,TRD@,GRB2,CD4,RAC1,KRAS
Angiopoietin Signaling	1.81	PIK3R3,AKT1,GRB2,DOK2,KRAS
14-3-3-mediated Signaling	1.79	PIK3R3,AKT1,GRB2,PDIA3,KRAS,PRKD3,TUBB2B
Crosstalk between Dendritic Cells and Natural Killer Cells	1.79	IFNG (includes EG:15978),CD28,IL18 (includes EG:16173),TLN2,ACTG2,TLR9
CREB Signaling in Neurons	1.79	PIK3R3,AKT1,CALM1 (includes others),GRB2,PDIA3,PRKAR2A,ATF4,KRAS,PRKD3
Communication between Innate and Adaptive Immune Cells	1.77	IFNG (includes EG:15978),CD28,IL18 (includes EG:16173),TRD@,CD4,TLR9
P2Y Purigenic Receptor Signaling Pathway	1.76	PIK3R3,AKT1,PDIA3,PRKAR2A,ATF4,KRAS,PRKD3
Erythropoietin Signaling	1.76	PIK3R3,AKT1,GRB2,KRAS,PRKD3
Macropinocytosis Signaling	1.73	PIK3R3,ABI1,RAC1,KRAS,PRKD3
HMGB1 Signaling	1.71	PIK3R3,IFNG (includes EG:15978),AKT1,RHOG,RAC1,KRAS
IL-6 Signaling	1.71	IL18 (includes EG:16173),GRB2,KRAS,CSNK2B,MAPKAPK2,HSPB1
CCR5 Signaling in Macrophages	1.71	CALM1 (includes others),TRD@,PTK2B (includes EG:19229),CD4,PRKD3
T Helper Cell Differentiation	1.71	IFNG (includes EG:15978),CD28,IL18 (includes EG:16173),TRD@,GATA3
Neurotrophin/TRK Signaling	1.71	PIK3R3,AKT1,GRB2,ATF4,KRAS
Graft-versus-Host Disease Signaling	1.7	IFNG (includes EG:15978),CD28,IL18 (includes EG:16173),TRD@
MSP-RON Signaling Pathway	1.7	PIK3R3,IFNG (includes EG:15978),ITGAM (includes EG:16409),ACTG2
Regulation of eIF4 and p70S6K Signaling	1.66	PIK3R3,PPP2R1A,AKT1,GRB2,RPS6,KRAS,RPS3,EIF4EBP1
Cell Cycle Control of Chromosomal Replication	1.65	CDK4,DBF4 (includes EG:10926),CDK2
GNRH Signaling	1.65	GRB2,RAC1,PRKAR2A,ATF4,KRAS,PRKD3,DNM2
CXCR4 Signaling	1.64	PIK3R3,MYL9,AKT1,RHOG,CD4,RAC1,KRAS,PRKD3
IL-17 Signaling	1.63	PIK3R3,AKT1,TIMP1,KRAS,MAPKAPK2
Production of Nitric Oxide and Reactive Oxygen Species in Macrophages	1.63	PIK3R3,IFNG (includes EG:15978),PPP2R1A,AKT1,RHOG,RAC1,PPP1CA,PRKD3
NF-κB Activation by Viruses	1.61	PIK3R3,AKT1,CD4,KRAS,PRKD3
IGF-1 Signaling	1.61	PIK3R3,AKT1,GRB2,PRKAR2A,KRAS,CSNK2B
Cholecystokinin/Gastrin-mediated Signaling	1.57	IL18 (includes EG:16173),RHOG,PTK2B (includes EG:19229),GRB2,KRAS,PRKD3
Leptin Signaling in Obesity	1.57	PIK3R3,AKT1,GRB2,PDIA3,PRKAR2A
Insulin Receptor Signaling	1.55	PIK3R3,AKT1,GRB2,PRKAR2A,KRAS,PPP1CA,EIF4EBP1
Cellular Effects of Sildenafil (Viagra)	1.54	MYL9,CALM1 (includes others),PDIA3,PRKAR2A,MYH9,ACTG2,GUCY1B3
Fc Epsilon RI Signaling	1.54	PIK3R3,AKT1,GRB2,RAC1,KRAS,PRKD3
CNTF Signaling	1.53	PIK3R3,AKT1,GRB2,KRAS
ATM Signaling	1.53	TLK1,ATF4,CDK2,SMC1A
Acute Myeloid Leukemia Signaling	1.52	PIK3R3,AKT1,GRB2,KRAS,EIF4EBP1
Natural Killer Cell Signaling	1.52	PIK3R3,AKT1,GRB2,RAC1,KRAS,PRKD3
Synaptic Long Term Potentiation	1.52	CALM1 (includes others),PRKAR2A,ATF4,KRAS,PPP1CA,PRKD3
Ceramide Signaling	1.5	PIK3R3,PPP2R1A,AKT1,CYCS,KRAS
Regulation of IL-2 Expression in Activated and Anergic T Lymphocytes	1.48	CD28,CALM1 (includes others),GRB2,RAC1,KRAS
Axonal Guidance Signaling	1.48	CFL1,GRB2,RAC1,PRKAR2A,KRAS,TUBB2B,PIK3R3,MYL9,ACTR3,AKT1,GLIS2,WAS,ARPC2,ARPC4,PRKD3
TREM1 Signaling	1.48	IL18 (includes EG:16173),AKT1,GRB2,TLR9
Protein Ubiquitination Pathway	1.45	USP21,HSPA4,IFNG (includes EG:15978),USP45,UBE2M,HSP90AB1,UBE2L3,HSP90AA1,BIRC3,UBE4A,HSPB1
Thrombopoietin Signaling	1.45	PIK3R3,GRB2,KRAS,PRKD3
Nur77 Signaling in T Lymphocytes	1.45	CD28,CALM1 (includes others),TRD@,CYCS
NF-κB Signaling	1.43	PIK3R3,IL18 (includes EG:16173),AKT1,TRD@,BMPR2,KRAS,CSNK2B,TLR9
Sphingosine-1-phosphate Signaling	1.42	PIK3R3,AKT1,RHOG,PTK2B (includes EG:19229),PDIA3,RAC1
RAR Activation	1.39	PIK3R3,AKT1,PNRC1,RAC1,PRKAR2A,CSNK2B,MAPKAPK2,PRKD3
Melanocyte Development and Pigmentation Signaling	1.37	PIK3R3,GRB2,PRKAR2A,ATF4,KRAS
CCR3 Signaling in Eosinophils	1.35	PIK3R3,CALM1 (includes others),CFL1,RAC1,KRAS,PRKD3
RANK Signaling in Osteoclasts	1.33	PIK3R3,AKT1,CALM1 (includes others),PTK2B (includes EG:19229),BIRC3
JAK/Stat Signaling	1.31	PIK3R3,AKT1,GRB2,KRAS

## Sheet: 4h-1st Vacc
Ingenuity Canonical Pathways	-log(p-value)	Molecules involved
Cholecystokinin/Gastrin-mediated Signaling	4.52	MAP2K6,PTK2B (includes EG:19229),GRB2,ITPR2,GNA12,MEF2A,RHOJ,ATF2,SHC1 (includes EG:20416),IL18 (includes EG:16173),PRKCI,RHOT1,RHOU,PTGS2,PRKD3,PRKCA
Estrogen Receptor Signaling	3.82	MED13,TAF9,POLR2F,GRB2,GTF2F2,MED1 (includes EG:19014),TAF5L,MED21,TAF10 (includes EG:216185),NR3C1,SHC1 (includes EG:20416),PCK2,THRAP3,TAF5,MED13L,NCOR2,NRIP1
Protein Ubiquitination Pathway	3.7	PSMB3,HSPA1A/HSPA1B,UBE2D2,UBR1 (includes EG:197131),CDC23,DNAJB2,USP48,USP3,HSPA4,UBE2E3,USP28,IFNG (includes EG:15978),PSMB5,UBE2Q1,UBE2M,USP9X,UBE3A,DNAJC21,DNAJC14 (includes EG:114481),DNAJC5B,UBE2E2,USP46,USP37,SMURF2,PSMD4,UBE2D3,HSPB1
Regulation of Actin-based Motility by Rho	3.68	PFN1,RAC1,PIP4K2B,RHOJ,GSN,MYLK,MYL9,RHOT1,ARPC4,RHOU,ACTG2,PIP4K2A,ACTA1
IGF-1 Signaling	3.5	CTGF,YWHAH,GRB2,SOCS6,YWHAZ,PDPK1,GRB10,SHC1 (includes EG:20416),PRKCI,PRKAR2B,PIK3C3,IGF1R,IRS2,SFN
Germ Cell-Sertoli Cell Junction Signaling	3.14	ITGB1,MAP2K6,TJP1 (includes EG:21872),RAC1,TUBA4A,PDPK1,RHOJ,GSN,TUBA1A,RHOT1,PIK3C3,PPAP2B,RHOU,TGFB2,MTMR2,ACTG2,A2M,ACTA1
Actin Cytoskeleton Signaling	3.11	ITGB1,ABI2,PFN1,GRB2,GNA12,RAC1,PIP4K2B,GSN,SSH1 (includes EG:231637),MYL9,MYLK,SHC1 (includes EG:20416),PIK3C3,ARPC4,SSH3,MYH9,VCL,ACTG2,SSH2,PIP4K2A,ACTA1,NCKAP1
VEGF Signaling	2.98	SHC1 (includes EG:20416),PTK2B (includes EG:19229),EIF1AX,GRB2,PIK3C3,KDR,VCL,ACTG2,SFN,ELAVL1,ACTA1,PRKCA
Glucocorticoid Receptor Signaling	2.95	POLR2F,YWHAH,HSPA1A/HSPA1B,GTF2F2,TAF10 (includes EG:216185),NR3C1,GTF2A2,HSPA4,SHC1 (includes EG:20416),PCK2,PIK3C3,TGFB2,SMAD2,TAF9,IFNG (includes EG:15978),MED1 (includes EG:19014),GRB2,TAF5L,RAC1,TAF5,CDKN1A,NCOR2,PTGS2,NRIP1,A2M
Tight Junction Signaling	2.78	CLDN10,TJP1 (includes EG:21872),RAC1,SYMPK,CNKSR3,MYL9,MYLK,MPDZ,PRKCI,PRKAR2B,TGFB2,MYH9,ARHGEF2,ACTG2,VCL,CSTF3,ACTA1
Integrin Signaling	2.74	RAP2B,ITGB1,RAP2A,ITGA2B,GRB2,RAC1,RHOJ,ITGB3,MYL9,MYLK,SHC1 (includes EG:20416),TLN2,RHOT1,PIK3C3,ARPC4,ITGAV,RHOU,VCL,ACTG2,ACTA1
Clathrin-mediated Endocytosis Signaling	2.66	ITGB1,EPS15,GRB2,USP9X,CLTC,RAB7A,RAC1,RAB5B,ITGB3,SNX9,PIK3C3,ARPC4,RAB11A,STAM,ACTG2,LDLRAP1,ACTA1
Aldosterone Signaling in Epithelial Cells	2.47	ICMT,ITPR2,HSPA1A/HSPA1B,PDPK1,PIP4K2B,DNAJB2,DNAJC21,HSPA4,PRKCI,PIK3C3,DNAJC14 (includes EG:114481),DNAJC5B,PRKD3,PIP4K2A,PRKCA,HSPB1
Protein Kinase A Signaling	2.31	YWHAH,PTK2B (includes EG:19229),CALM1 (includes others),PDE3A,GNB5,CDC23,MYLK,PHKB,H1FX,TGFB2,PPP1CA,APEX1,PRKD3,PRKCA,ATF1 (includes EG:100040260),ITPR2,YWHAZ,ANAPC13,ATF2,MYL9,PPP1R3D,PRKCI,PRKAR2B,KDELR2,SFN,PDE6D
Thrombopoietin Signaling	2.3	SHC1 (includes EG:20416),PRKCI,MPL,GRB2,PIK3C3,IRS2,PRKD3,PRKCA
Fcγ Receptor-mediated Phagocytosis in Macrophages and Monocytes	2.25	MYO5A,TLN2,PRKCI,PTK2B (includes EG:19229),ARPC4,RAC1,RAB11A,ACTG2,PRKD3,ACTA1,PRKCA
Growth Hormone Signaling	2.25	IGF2,PRKCI,PIK3C3,SOCS6,IGF1R,PDPK1,PRKD3,A2M,PRKCA
N-Glycan Biosynthesis	2.23	FUT8,B4GALT4,WDFY3,B4GALT1,MAN2A1,MGAT1,RPN1
NRF2-mediated Oxidative Stress Response	2.14	MAP2K6,DNAJB2,DNAJC21,SOD2,PRKCI,PIK3C3,DNAJC14 (includes EG:114481),UBE2K,DNAJC5B,DNAJA2,ACTG2,SQSTM1,UBE2E3,PRKD3,ENC1,ACTA1,PRKCA
Myc Mediated Apoptosis Signaling	2.11	SHC1 (includes EG:20416),YWHAH,GRB2,PIK3C3,IGF1R,YWHAZ,APAF1,SFN
RhoA Signaling	2.09	MYLK,MYL9,PFN1,PTK2B (includes EG:19229),GNA12,ARPC4,IGF1R,ARHGAP12,PIP4K2B,ACTG2,PIP4K2A,ACTA1
Folate Biosynthesis	2.09	GCH1,DDX6,GGH,QDPR
Purine Metabolism	2.08	TAF9,POLR2F,ENPP1,ENTPD1,GUCY1A3,POLG2,MACF1,PDE3A,RRM2B,POLR1E,AK3,PAICS,GUK1,DGUOK,PAPSS1,PRUNE,MYH9,PAPD5,GMPR,ATP6V1G2,GUCY1B3,POLH,PDE6D
ERK/MAPK Signaling	2.05	ITGB1,YWHAH,PTK2B (includes EG:19229),ATF1 (includes EG:100040260),GRB2,YWHAZ,RAC1,ATF2,SHC1 (includes EG:20416),PPP1R3D,TLN2,PRKCI,PRKAR2B,PIK3C3,PPP1CA,PRKCA,HSPB1
HGF Signaling	2.05	PRKCI,GAB1,GRB2,PIK3C3,CDKN1A,RAC1,PTGS2,PRKD3,CDK2,PRKCA,ATF2
Prolactin Signaling	2.05	SHC1 (includes EG:20416),PRKCI,GRB2,PIK3C3,SOCS6,PDPK1,PRKD3,NR3C1,PRKCA
ILK Signaling	2.03	ITGB1,MAP2K6,PDPK1,RHOJ,ATF2,ITGB3,MYL9,RHOT1,PIK3C3,PPAP2B,RHOU,MYH9,IRS2,RSU1,PTGS2,ACTG2,ACTA1
Caveolar-mediated Endocytosis Signaling	2.01	ITGB1,ITGA2B,FLOT2,ITGAV,ACTG2,RAB5B,ACTA1,PRKCA,ITGB3
Assembly of RNA Polymerase II Complex	1.98	GTF2A2,TAF9,POLR2F,TAF5,TAF5L,DR1,TAF10 (includes EG:216185)
Virus Entry via Endocytic Pathways	1.91	ITGB1,PRKCI,PIK3C3,CLTC,RAC1,ACTG2,PRKD3,ACTA1,PRKCA,ITGB3
Mechanisms of Viral Exit from Host Cells	1.9	PRKCI,ACTG2,PRKD3,CHMP3,ACTA1,PRKCA
p53 Signaling	1.81	MED1 (includes EG:19014),THBS1,PIK3C3,CDKN1A,RRM2B,APAF1,SFN,HIPK2,CDK2,SERPINE2
Hypoxia Signaling in the Cardiovascular System	1.79	UBE2Q1,UBE2M,UBE2D2,HIF1AN,UBE2E2,UBE2E3,UBE2D3,ATF2
Role of NFAT in Cardiac Hypertrophy	1.79	MAP2K6,CALM1 (includes others),GRB2,ITPR2,CSNK1A1,MEF2A,GNB5,SHC1 (includes EG:20416),PRKCI,PRKAR2B,PIK3C3,HDAC7,IGF1R,TGFB2,PRKD3,PRKCA
PTEN Signaling	1.78	ITGB1,SHC1 (includes EG:20416),YWHAH,GRB2,CDKN1A,KDR,IGF1R,RAC1,BMPR2,PDPK1,CNKSR3
Renin-Angiotensin Signaling	1.75	SHC1 (includes EG:20416),PRKCI,PRKAR2B,PTK2B (includes EG:19229),GRB2,ITPR2,PIK3C3,RAC1,PRKD3,PRKCA,ATF2
Inositol Phosphate Metabolism	1.75	MAP2K6,PTPMT1,CDK6,CSNK1A1,PIP4K2B,GRK5,INPP5A,ITPKB,INPP5F,PIK3C3,PI4K2B,PIP4K2A,CDK2
Corticotropin Releasing Hormone Signaling	1.7	PRKCI,PRKAR2B,CALM1 (includes others),GUCY1A3,ITPR2,MEF2A,PTGS2,PRKD3,GUCY1B3,PRKCA,ATF2
Propanoate Metabolism	1.69	HIBCH,ALDH2,SUCLA2,PCCA,ACSS2,ALDH7A1,ACADS
Role of CHK Proteins in Cell Cycle Checkpoint Control	1.68	TLK1,CDKN1A,E2F5,TLK2,CDK2
IL-3 Signaling	1.65	CSF2RB,SHC1 (includes EG:20416),PRKCI,GRB2,PIK3C3,RAC1,PRKD3,PRKCA
Thrombin Signaling	1.59	GRB2,ITPR2,GNA12,GNB5,PDPK1,RHOJ,MYLK,MYL9,SHC1 (includes EG:20416),PRKCI,RHOT1,PIK3C3,RHOU,ARHGEF2,PRKD3,PRKCA
Insulin Receptor Signaling	1.59	SHC1 (includes EG:20416),PPP1R3D,PRKCI,PRKAR2B,GAB1,GRB2,PIK3C3,TSC2,PDPK1,IRS2,PPP1CA,GRB10
LPS-stimulated MAPK Signaling	1.59	MAP2K6,PRKCI,ATF1 (includes EG:100040260),PIK3C3,RAC1,PRKD3,PRKCA,ATF2
Factors Promoting Cardiogenesis in Vertebrates	1.58	SMAD2,PRKCI,ACVR1,TGFB2,BMPR2,PRKD3,CDK2,PRKCA,ATF2
FAK Signaling	1.58	ITGB1,TLN2,GRB2,PIK3C3,RAC1,PDPK1,VCL,ACTG2,ACTA1
14-3-3-mediated Signaling	1.57	PRKCI,TUBA1A,YWHAH,GRB2,PIK3C3,TSC2,YWHAZ,TUBA4A,SFN,PRKD3,PRKCA
Cellular Effects of Sildenafil (Viagra)	1.57	SLC4A5,MYLK,MYL9,PRKAR2B,CALM1 (includes others),GUCY1A3,ITPR2,PDE3A,MYH9,ACTG2,ACTA1,GUCY1B3
β-alanine Metabolism	1.54	HIBCH,ALDH2,SRM,SMS,ALDH7A1,ACADS
Fc Epsilon RI Signaling	1.54	MAP2K6,PRKCI,GAB1,GRB2,PIK3C3,MS4A2,RAC1,PDPK1,PRKD3,PRKCA
G Beta Gamma Signaling	1.53	SHC1 (includes EG:20416),PRKCI,PRKAR2B,GRB2,GNA12,GNB5,PDPK1,PRKD3,PRKCA
PAK Signaling	1.53	ITGB1,MYLK,MYL9,SHC1 (includes EG:20416),ARHGAP10,PTK2B (includes EG:19229),GRB2,PIK3C3,RAC1
Rac Signaling	1.51	ITGB1,ABI2,PRKCI,PTK2B (includes EG:19229),PIK3C3,ARPC4,RAC1,PIP4K2B,PIP4K2A,NCKAP1
ERK5 Signaling	1.51	YWHAH,GAB1,GNA12,YWHAZ,MEF2A,SFN,ATF2
PI3K/AKT Signaling	1.5	ITGB1,SHC1 (includes EG:20416),YWHAH,GAB1,GRB2,TSC2,CDKN1A,YWHAZ,PDPK1,PTGS2,SFN
Phospholipase C Signaling	1.44	ITGB1,CALM1 (includes others),GRB2,ITPR2,MEF2A,GNB5,RAC1,RHOJ,ATF2,MYL9,SHC1 (includes EG:20416),PRKCI,RHOT1,HDAC7,RHOU,ARHGEF2,PRKD3,PRKCA
Aryl Hydrocarbon Receptor Signaling	1.44	NFIC,MED1 (includes EG:19014),CDKN1A,APAF1,CDK6,TGFB2,NCOR2,NRIP1,ALDH5A1,CDK2,ALDH7A1,HSPB1
VDR/RXR Activation	1.44	IFNG (includes EG:15978),PRKCI,MED1 (includes EG:19014),CDKN1A,TGFB2,NCOR2,PRKD3,PRKCA
CXCR4 Signaling	1.43	ITPR2,GNA12,EGR1,GNB5,RAC1,RHOJ,MYL9,PRKCI,RHOT1,PIK3C3,RHOU,PRKD3,PRKCA
IL-6 Signaling	1.39	MAP2K6,SHC1 (includes EG:20416),IL18 (includes EG:16173),GRB2,MAP4K4,MAPKAPK2,A2M,IL1RAP,HSPB1
ATM Signaling	1.39	SMC2,TLK1,CDKN1A,TLK2,CDK2,ATF2
Granzyme B Signaling	1.39	PRF1,APAF1,GZMB
GNRH Signaling	1.39	MAP2K6,PRKCI,PRKAR2B,GRB2,ITPR2,EGR1,RAC1,FSHB,PRKD3,PRKCA,ATF2
RAR Activation	1.39	NSD1,SMAD2,MED1 (includes EG:19014),RAC1,PDPK1,CSF2RB,PRKCI,PRKAR2B,TGFB2,NCOR2,NRIP1,MAPKAPK2,PRKD3,PRKCA
Hepatic Fibrosis / Hepatic Stellate Cell Activation	1.38	MYL9,COL1A2,SMAD2,IFNG (includes EG:15978),LY96 (includes EG:17087),CTGF,KDR,IGF1R,TGFB2,MYH9,A2M,IL1RAP
IL-8 Signaling	1.35	PTK2B (includes EG:19229),GNA12,GNB5,RAC1,RHOJ,MAP4K4,PRKCI,RHOT1,PIK3C3,KDR,RHOU,PTGS2,PRKD3,PRKCA
Erythropoietin Signaling	1.35	SHC1 (includes EG:20416),PRKCI,GRB2,PIK3C3,PDPK1,PRKD3,PRKCA
Valine, Leucine and Isoleucine Degradation	1.35	HIBCH,ALDH2,BCAT1,PCCA,ACAA2,ALDH7A1,ACADS
PPAR Signaling	1.35	SHC1 (includes EG:20416),IL18 (includes EG:16173),GRB2,MED1 (includes EG:19014),MAP4K4,NCOR2,PTGS2,NRIP1,IL1RAP
Cardiac Hypertrophy Signaling	1.33	MAP2K6,CALM1 (includes others),GRB2,GNA12,GNB5,MEF2A,RHOJ,ATF2,MYL9,PRKAR2B,RHOT1,PIK3C3,IGF1R,RHOU,TGFB2,MAPKAPK2,HSPB1
Androgen Signaling	1.32	SHC1 (includes EG:20416),HSPA4,POLR2F,PRKCI,PRKAR2B,CALM1 (includes others),GNA12,GNB5,PRKD3,PRKCA
Macropinocytosis Signaling	1.32	ITGB1,PRKCI,PIK3C3,RAC1,PRKD3,PRKCA,ITGB3

## Sheet: 8h-1st Vacc
Ingenuity Canonical Pathways	-log(p-value)	Molecules involved
NRF2-mediated Oxidative Stress Response	5.93	AKR7A2,MAPK3,DNAJC3,CUL3 (includes EG:26554),AKR1A1,SOD2,MRAS,DNAJA2,UBE2E3,PRKD3,DNAJC16,ACTA1,PRKCA,DNAJB12,PIK3C2A,GSTA4,MAP3K1,PIK3R3,DNAJB11,DNAJC14 (includes EG:114481),DNAJC5B,SQSTM1,ENC1,MAP2K5,DNAJB5
Protein Ubiquitination Pathway	5.69	PSMB3,USP21,USP45,HSPA1A/HSPA1B,UBE3B,CUL1,UBE2D2,DNAJC3,USP3,HLA-A,BAG1,USP16,UBE2E3,PSMC2,DNAJC16,UBE2J1,AMFR,IFNG (includes EG:15978),DNAJB12,PSMB5,MED20,UBE2M,THOP1,USP1,USP31,HSCB,DNAJB11,DNAJC14 (includes EG:114481),DNAJC5B,DNAJB5,HSPB1
Glucocorticoid Receptor Signaling	4.76	CD247,POLR2F,YWHAH,HSPA1A/HSPA1B,MAPK3,SLPI,CCL5,POLR2B,TAF10 (includes EG:216185),GTF2A2,TGFBR2,SHC1 (includes EG:20416),BAG1,MRAS,TGFB2,POLR2H,TAF12 (includes EG:386637),SMAD2,IFNG (includes EG:15978),CCNH,PIK3C2A,GRB2,TAF5L,MAP3K1,PIK3R3,IL1RN,FKBP4,PRKAG2,ELK1
Actin Cytoskeleton Signaling	4.62	null,MAPK3,SSH1 (includes EG:231637),MYLK,SHC1 (includes EG:20416),ARPC4,MRAS,ARPC1A,ACTN1,ACTA1,GNG12,PIK3C2A,TMSB10/TMSB4X,GRB2,GNA12,ITGA2,PFN2,BRK1,GSN,PIK3R3,MYL9,VAV3,MYH9,PIP4K2A,MSN
ERK/MAPK Signaling	4.26	FYN,PIK3C2A,YWHAH,GRB2,MAPK3,DUSP6,ITGA2,ETS2,H3F3A/H3F3B,KSR1,PIK3R3,SHC1 (includes EG:20416),PLA2G4A,TLN2,MRAS,PRKAG2,PPP1CA,ELK1,ELK3,PRKCA,HSPB1,PRKAR1A
Regulation of IL-2 Expression in Activated and Anergic T Lymphocytes	4.13	CD247,SMAD2,FYN,CALM1 (includes others),GRB2,MAPK3,MAP3K1,MALT1,TGFBR2,VAV3,MRAS,TGFB2,ELK1
Estrogen Receptor Signaling	4.02	TAF12 (includes EG:386637),CCNH,POLR2F,MED20,GRB2,MAPK3,TAF5L,MED30,MED21,H3F3A/H3F3B,POLR2B,TAF10 (includes EG:216185),SHC1 (includes EG:20416),THRAP3,MRAS,MED31,POLR2H
Antiproliferative Role of TOB in T Cell Signaling	3.83	TGFBR2,SMAD2,CCNA2,RB1,CUL1,TGFB2,CDK2
EGF Signaling	3.61	PIK3R3,SHC1 (includes EG:20416),PIK3C2A,GRB2,MAPK3,MAP3K1,CSNK2B,ELK1,PRKCA
Ubiquinone Biosynthesis	3.46	NDUFA9,NDUFB11,NDUFS7,NDUFA11,NDUFAB1,BCKDHA,NDUFS3,NDUFA13,NDUFA2,NDUFA8,BCKDHB
T Cell Receptor Signaling	3.22	CD247,FYN,CALM1 (includes others),PIK3C2A,GRB2,MAPK3,MAP3K1,MALT1,PTPRC,PIK3R3,VAV3,MRAS,ELK1
Androgen Signaling	3.11	POLR2F,CCNH,CALM1 (includes others),MAPK3,GNA12,POLR2B,SHC1 (includes EG:20416),PRKAG2,MRAS,POLR2H,PRKD3,GNG12,PRKAR1A,PRKCA
Aldosterone Signaling in Epithelial Cells	3.06	DNAJB12,PIK3C2A,PDIA3,HSPA1A/HSPA1B,MAPK3,DNAJC3,PIK3R3,HSCB,DNAJB11,DNAJC14 (includes EG:114481),DNAJC5B,DNAJC16,PIP4K2A,PRKD3,DNAJB5,PRKCA,HSPB1
G Beta Gamma Signaling	3.04	SHC1 (includes EG:20416),GRB2,KCNJ5,MAPK3,GNA12,MRAS,PRKAG2,PRKD3,GNG12,DNM2,PRKCA,PRKAR1A
Thrombopoietin Signaling	3.01	PIK3R3,SHC1 (includes EG:20416),MPL,PIK3C2A,GRB2,MAPK3,MRAS,PRKD3,PRKCA
Integrin Signaling	2.94	RAP2B,RAP2A,FYN,PIK3C2A,GRB2,MAPK3,ITGA2,TSPAN2,MYL9,PIK3R3,MYLK,SHC1 (includes EG:20416),TLN2,ARF3,ARPC4,MRAS,ARPC1A,VASP,ACTA1,ACTN1
CREB Signaling in Neurons	2.9	POLR2F,PIK3C2A,CALM1 (includes others),GRB2,PDIA3,MAPK3,GNA12,POLR2B,PIK3R3,SHC1 (includes EG:20416),PRKAG2,MRAS,POLR2H,ELK1,PRKD3,GNG12,PRKAR1A,PRKCA
Protein Kinase A Signaling	2.84	YWHAH,CALM1 (includes others),PDIA3,PDE12,MAPK3,H3F3A/H3F3B,MYLK,TGFBR2,H1FX,TGFB2,PPP1CA,APEX1,PRKD3,VASP,GNG12,PRKCA,MAP3K1,ANAPC13,MYL9,KDELR2,CREM,PRKAG2,ELK1,AKAP9,CDC27,PRKAR1A,PDE6D
IL-6 Signaling	2.83	SHC1 (includes EG:20416),IL18 (includes EG:16173),GRB2,IL1RN,MAPK3,IL6R,MRAS,MAP4K4,CSNK2B,MAPKAPK2,ELK1,HSPB1
Ascorbate and Aldarate Metabolism	2.82	ALDH1B1,AKR1A1,BCKDHA,ALDH7A1,BCKDHB
Glioma Signaling	2.79	PIK3R3,SHC1 (includes EG:20416),RB1,CALM1 (includes others),PIK3C2A,GRB2,MAPK3,CDKN2D,E2F5,MRAS,PRKD3,PRKCA
PDGF Signaling	2.77	PIK3R3,SHC1 (includes EG:20416),PIK3C2A,GRB2,MAPK3,MAP3K1,MRAS,CSNK2B,ELK1,PRKCA
Renin-Angiotensin Signaling	2.74	PIK3C2A,GRB2,MAPK3,MAP3K1,CCL5,PIK3R3,SHC1 (includes EG:20416),MRAS,PRKAG2,ELK1,PRKD3,PRKCA,PRKAR1A
Assembly of RNA Polymerase II Complex	2.67	GTF2A2,TAF12 (includes EG:386637),POLR2F,CCNH,TAF5L,POLR2H,POLR2B,TAF10 (includes EG:216185)
Role of NFAT in Cardiac Hypertrophy	2.65	PIK3C2A,CALM1 (includes others),GRB2,PDIA3,MAPK3,MAP3K1,HDAC5,TGFBR2,PIK3R3,SHC1 (includes EG:20416),PRKAG2,TGFB2,MRAS,RCAN3,PRKD3,GNG12,PRKAR1A,PRKCA
HGF Signaling	2.63	PIK3R3,PIK3C2A,GRB2,MAPK3,MAP3K1,MRAS,ETS2,ELK1,PRKD3,ELK3,CDK2,PRKCA
IGF-1 Signaling	2.63	PIK3R3,SHC1 (includes EG:20416),YWHAH,PIK3C2A,GRB2,MAPK3,MRAS,PRKAG2,CSNK2B,ELK1,PRKAR1A,GRB10
VEGF Signaling	2.6	PIK3R3,SHC1 (includes EG:20416),PIK3C2A,GRB2,MAPK3,MRAS,ELAVL1,ACTA1,ACTN1,PRKCA,ARNT
Cholecystokinin/Gastrin-mediated Signaling	2.56	SHC1 (includes EG:20416),IL18 (includes EG:16173),GRB2,IL1RN,MAPK3,GNA12,CREM,MRAS,ELK1,PRKD3,MAP2K5,PRKCA
Molecular Mechanisms of Cancer	2.53	RAP2B,RAP2A,FYN,MAPK3,LRP6,CHEK1,TGFBR2,RB1,SHC1 (includes EG:20416),NLK,TGFB2,E2F5,MRAS,HIPK2,PRKD3,PRKCA,SMAD2,PIK3C2A,GRB2,GNA12,CDKN2D,APAF1,PIK3R3,PRKAG2,ELK1,CDK2,PRKAR1A,PSEN1
IL-2 Signaling	2.5	PIK3R3,SHC1 (includes EG:20416),PIK3C2A,GRB2,MAPK3,MRAS,CSNK2B,ELK1
Virus Entry via Endocytic Pathways	2.49	PIK3R3,FYN,HLA-A,PIK3C2A,ITGA2,CLTC,MRAS,PRKD3,ACTA1,DNM2,PRKCA
Huntington's Disease Signaling	2.47	POLR2F,PIK3C2A,HSPA1A/HSPA1B,GRB2,MAPK3,CLTC,APAF1,CASP4,POLR2B,VTI1B,ZDHHC17,HDAC5,PIK3R3,SHC1 (includes EG:20416),POLR2H,NAPA (includes EG:108124),PRKD3,GNG12,DNM2,PRKCA
Natural Killer Cell Signaling	2.45	PIK3R3,CD247,SHC1 (includes EG:20416),FYN,PIK3C2A,GRB2,MAPK3,VAV3,MRAS,HCST,PRKD3,PRKCA
Erythropoietin Signaling	2.4	PIK3R3,SHC1 (includes EG:20416),PIK3C2A,GRB2,MAPK3,MRAS,ELK1,PRKD3,PRKCA
Pyruvate Metabolism	2.4	AKR7A2,PKM2,ALDH1B1,AKR1A1,BCKDHA,ME3,ACSS2,ALDH7A1,BCKDHB
p53 Signaling	2.37	SCO2 (includes EG:606683),PIK3R3,RB1,GADD45B,PIK3C2A,ADCK3,APAF1,HIPK2,CDK2,CHEK1,SIRT1
Fcγ Receptor-mediated Phagocytosis in Macrophages and Monocytes	2.37	PIK3R3,FYN,TLN2,MAPK3,VAV3,ARPC4,ARPC1A,PRKD3,VASP,ACTA1,PRKCA
Aryl Hydrocarbon Receptor Signaling	2.29	ALDH1B1,MAPK3,GSTA4,APAF1,CYP1B1,CHEK1,ARNT,CCNA2,RB1,NEDD8,TGFB2,CDK2,HSPB1,ALDH7A1
Glycosphingolipid Biosynthesis - Globoseries	2.26	ST8SIA4,ST8SIA1,GM2A,HEXA,ST8SIA2
Pyrimidine Metabolism	2.23	CRCP,POLR2F,IMPAD1,POLR1B,ENTPD1,POLR1E,POLR2B,PUS1,ITPA,POLR2H,UCK1,CMPK1,UCK2,POLH
IL-3 Signaling	2.23	PIK3R3,SHC1 (includes EG:20416),PIK3C2A,GRB2,MAPK3,MRAS,ELK1,PRKD3,PRKCA
Aminosugars Metabolism	2.19	PDE12,GM2A,CYB5R3,HEXA,CMAHP,UAP1,CYB561,APEX1,PDE6D
Systemic Lupus Erythematosus Signaling	2.17	CD247,CD2BP2,PIK3C2A,GRB2,MAPK3,IL6R,PIK3R3,PTPRC,IL18 (includes EG:16173),HLA-A,IL1RN,CREM,MRAS,PRPF40A,SNRPD2,SNRPD3,SNRPF,PRPF38A
Assembly of RNA Polymerase I Complex	2.15	POLR1B,UBTF,TAF1B
Prolactin Signaling	2.15	PIK3R3,SHC1 (includes EG:20416),FYN,PIK3C2A,GRB2,MAPK3,MRAS,PRKD3,PRKCA
Arginine and Proline Metabolism	2.15	CKB,ALDH1B1,SMS,RARS2,BCKDHA,GLUD1,ALDH7A1,BCKDHB,EPRS
Glycosphingolipid Biosynthesis - Ganglioseries	2.11	ST8SIA4,ST8SIA1,GM2A,HEXA,ST8SIA2
Neuregulin Signaling	2.08	PIK3R3,SHC1 (includes EG:20416),GRB2,MAPK3,ITGA2,MRAS,ELK1,PRKD3,PRKCA,PSEN1
Hereditary Breast Cancer Signaling	2.05	PIK3R3,RB1,POLR2F,GADD45B,PIK3C2A,FANCF,MRAS,POLR2H,POLR2B,RAD50,HDAC5,CHEK1
Cardiac Hypertrophy Signaling	2.04	PIK3C2A,CALM1 (includes others),GRB2,PDIA3,MAPK3,GNA12,IL6R,MAP3K1,TGFBR2,MYL9,PIK3R3,MRAS,PRKAG2,TGFB2,MAPKAPK2,ELK1,GNG12,PRKAR1A,HSPB1
Rac Signaling	2.01	PIK3R3,PIK3C2A,MAPK3,ITGA2,MAP3K1,ARPC4,MRAS,BRK1,ARPC1A,ELK1,PIP4K2A
Mitochondrial Dysfunction	1.98	NDUFA9,NDUFS7,SDHC,NDUFS3,NDUFA13,NDUFA2,NDUFB11,SOD2,NDUFA11,NDUFAB1,CYB5R3,NDUFA8,PSEN1
Pancreatic Adenocarcinoma Signaling	1.95	PIK3R3,TGFBR2,SMAD2,RB1,PIK3C2A,GRB2,MAPK3,E2F5,TGFB2,ELK1,CDK2
Cyclins and Cell Cycle Regulation	1.93	CCNA2,RB1,CCNH,CUL1,CDKN2D,E2F5,TGFB2,CDK2,HDAC5
fMLP Signaling in Neutrophils	1.9	PIK3R3,CALM1 (includes others),PIK3C2A,MAPK3,ARPC4,MRAS,ARPC1A,ELK1,PRKD3,GNG12,PRKCA
Chronic Myeloid Leukemia Signaling	1.89	PIK3R3,TGFBR2,RB1,PIK3C2A,GRB2,MAPK3,E2F5,MRAS,TGFB2,HDAC5
Melanoma Signaling	1.88	PIK3R3,RB1,PIK3C2A,MITF,MAPK3,MRAS
PPARα/RXRα Activation	1.86	SMAD2,GRB2,PDIA3,MAPK3,ACVR1,MAP4K4,ABCA1,TGFBR2,SHC1 (includes EG:20416),PRKAG2,MRAS,TGFB2,ADIPOR2,PRKAR1A,PRKCA
Melatonin Signaling	1.81	CALM1 (includes others),PDIA3,MAPK3,PRKAG2,PRKD3,MAP2K5,PRKCA,PRKAR1A
Tight Junction Signaling	1.81	CLDN10,SYMPK,CNKSR3,TGFBR2,MYLK,MYL9,MPDZ,TGFB2,PRKAG2,MYH9,CSTF3,VASP,ACTA1,PRKAR1A
Oxidative Phosphorylation	1.76	NDUFA9,ATP6V0B,NDUFS7,SDHC,NDUFS3,NDUFA13,NDUFA2,NDUFB11,ATP6V1H,PPA2 (includes EG:27068),NDUFA11,NDUFAB1,NDUFA8
Role of CHK Proteins in Cell Cycle Checkpoint Control	1.74	E2F5,TLK2,RAD50,CDK2,CHEK1
N-Glycan Biosynthesis	1.74	B4GALT1,ALG3,ALG5,ALG13 (includes EG:315365),RPN1,MGAT2
Melanocyte Development and Pigmentation Signaling	1.74	PIK3R3,SHC1 (includes EG:20416),PIK3C2A,GRB2,MITF,MAPK3,MRAS,PRKAG2,PRKAR1A
Myc Mediated Apoptosis Signaling	1.69	PIK3R3,SHC1 (includes EG:20416),YWHAH,PIK3C2A,GRB2,MRAS,APAF1
Oncostatin M Signaling	1.69	SHC1 (includes EG:20416),GRB2,MAPK3,MRAS,ELK1
CD28 Signaling in T Helper Cells	1.68	PTPRC,PIK3R3,CD247,FYN,CALM1 (includes others),PIK3C2A,GRB2,MAP3K1,ARPC4,ARPC1A,MALT1
FAK Signaling	1.68	PIK3R3,FYN,TLN2,PIK3C2A,GRB2,MAPK3,ITGA2,MRAS,ACTA1
NF-κB Activation by Viruses	1.68	PIK3R3,PIK3C2A,MAPK3,ITGA2,MAP3K1,MRAS,PRKD3,PRKCA
Fc Epsilon RI Signaling	1.64	PIK3R3,FYN,PLA2G4A,PIK3C2A,GRB2,MAPK3,VAV3,MRAS,PRKD3,PRKCA
PAK Signaling	1.62	MYLK,PIK3R3,MYL9,SHC1 (includes EG:20416),PIK3C2A,GRB2,MAPK3,ITGA2,MRAS
Relaxin Signaling	1.62	PIK3R3,PIK3C2A,PDE12,MAPK3,GNA12,MRAS,PRKAG2,ELK1,APEX1,GNG12,PDE6D,PRKAR1A
GM-CSF Signaling	1.59	PIK3R3,SHC1 (includes EG:20416),PIK3C2A,GRB2,MAPK3,MRAS,ELK1
p70S6K Signaling	1.59	PIK3R3,SHC1 (includes EG:20416),YWHAH,PIK3C2A,GRB2,PDIA3,MAPK3,MRAS,BCAP31,PRKD3,PRKCA
p38 MAPK Signaling	1.56	TGFBR2,PLA2G4A,IL18 (includes EG:16173),TIFA,IL1RN,TGFB2,H3F3A/H3F3B,MAPKAPK2,ELK1,HSPB1
PTEN Signaling	1.51	PIK3R3,TGFBR2,SHC1 (includes EG:20416),YWHAH,GRB2,MAPK3,ITGA2,MRAS,CSNK2B,CNKSR3
GNRH Signaling	1.5	GRB2,MAPK3,MAP3K1,MRAS,FSHB,PRKAG2,ELK1,PRKD3,DNM2,PRKCA,PRKAR1A
Non-Small Cell Lung Cancer Signaling	1.49	PIK3R3,RB1,PIK3C2A,GRB2,MAPK3,MRAS,PRKCA
SAPK/JNK Signaling	1.49	PIK3R3,SHC1 (includes EG:20416),PIK3C2A,GRB2,GNA12,MAP3K1,MRAS,MAP4K4,ELK1
ATM Signaling	1.46	SMC3,GADD45B,TLK2,RAD50,CDK2,CHEK1
Endometrial Cancer Signaling	1.46	PIK3R3,PIK3C2A,GRB2,MAPK3,MRAS,ELK1
Purine Metabolism	1.46	PKM2,CRCP,POLR2F,ENTPD1,IMPAD1,POLR1B,POLR1E,POLR2B,APRT,BCKDHB,PRPS2,PRPS1,ITPA,BCKDHA,POLR2H,PRUNE,MYH9,PSMC2,PDE6D,POLH
Valine, Leucine and Isoleucine Degradation	1.43	ALDH1B1,ACAD11,BCKDHA,PCCB,ACAA2,ALDH7A1,BCKDHB
Neuroprotective Role of THOP1 in Alzheimer's Disease	1.42	IFNG (includes EG:15978),HLA-A,PRKAG2,THOP1,PRKAR1A
B Cell Receptor Signaling	1.41	PTPRC,PIK3R3,SHC1 (includes EG:20416),CALM1 (includes others),PIK3C2A,GRB2,MAPK3,VAV3,MAP3K1,MRAS,MALT1,ELK1
Breast Cancer Regulation by Stathmin1	1.39	PIK3C2A,CALM1 (includes others),GRB2,MAPK3,PIK3R3,SHC1 (includes EG:20416),PRKAG2,E2F5,MRAS,PPP1CA,PRKD3,GNG12,CDK2,PRKAR1A,PRKCA
FcγRIIB Signaling in B Lymphocytes	1.38	PIK3R3,SHC1 (includes EG:20416),PIK3C2A,GRB2,MRAS
CCR3 Signaling in Eosinophils	1.37	MYLK,PIK3R3,PLA2G4A,CALM1 (includes others),PIK3C2A,MAPK3,MRAS,PRKD3,GNG12,PRKCA
Insulin Receptor Signaling	1.37	PIK3R3,SHC1 (includes EG:20416),FYN,PIK3C2A,GRB2,MAPK3,MRAS,PRKAG2,PPP1CA,PRKAR1A,GRB10
CCR5 Signaling in Macrophages	1.37	CD247,CALM1 (includes others),MRAS,CCL5,PRKD3,GNG12,PRKCA
Neurotrophin/TRK Signaling	1.37	PIK3R3,SHC1 (includes EG:20416),PIK3C2A,GRB2,MAPK3,MRAS,MAP2K5
Folate Biosynthesis	1.37	GCH1,GGH,QDPR
Regulation of Actin-based Motility by Rho	1.36	MYLK,MYL9,ARPC4,PFN2,ARPC1A,GSN,PIP4K2A,ACTA1
PKCθ Signaling in T Lymphocytes	1.35	PIK3R3,CD247,FYN,PIK3C2A,GRB2,MAPK3,VAV3,MAP3K1,MRAS,MALT1
Neuropathic Pain Signaling In Dorsal Horn Neurons	1.34	PIK3R3,PIK3C2A,PDIA3,MAPK3,PRKAG2,ELK1,PRKD3,PRKCA,PRKAR1A
14-3-3-mediated Signaling	1.33	PIK3R3,YWHAH,PIK3C2A,GRB2,PDIA3,MAPK3,MRAS,ELK1,PRKD3,PRKCA
Role of BRCA1 in DNA Damage Response	1.33	RB1,E2F5,FANCF,RBBP8,RAD50,CHEK1
Cell Cycle: G1/S Checkpoint Regulation	1.33	RB1,CUL1,E2F5,TGFB2,CDK2,HDAC5

## Sheet: 24h-1st Vacc
Ingenuity Canonical Pathways	-log(p-value)	Molecules involved
CTLA4 Signaling in Cytotoxic T Lymphocytes	6.06	CD247,TRD@,GRB2,CD4,PIK3R1,CLTC,HLA-DMB,CD3D,CD28,LCK,PPP2R1A,AKT1,CLTA
Fcγ Receptor-mediated Phagocytosis in Macrophages and Monocytes	6	RPS6KB1,PTK2B (includes EG:19229),PIK3R1,RAC1,ACTG1,TLN2,ACTR3,AKT1,RAB11B,ARPC2,ARPC4,PRKD3,PRKCB
T Cell Receptor Signaling	5.79	CD247,GRB2,CD4,PIK3R1,RAC1,KRAS,CD8A,CD3D,CD28,LCK,TXK,RRAS2,RASGRP1
CD28 Signaling in T Helper Cells	5.63	CD247,TRD@,GRB2,CD4,PIK3R1,RAC1,HLA-DMB,CD3D,CD28,LCK,ACTR3,AKT1,ARPC2,ARPC4
Neuregulin Signaling	5.47	RPS6KB1,ADAM17,AKT1,RRAS2,GRB2,PIK3R1,ITGA5,HSP90AA1,RPS6,KRAS,PRKD3,PRKCB
Ephrin Receptor Signaling	5.45	RAP1B,CFL1,GRB2,CXCR4,RAC1,ITGA5,KRAS,MAP4K4,RAP1A,RRAS2,ACTR3,AKT1,ABI1,ARPC2,ARPC4,ATF4,PDGFD
ERK/MAPK Signaling	5.09	RAP1B,PTK2B (includes EG:19229),GRB2,PIK3R1,RAC1,PRKAR2A,ITGA5,KRAS,RAP1A,PPP2R1A,TLN2,PRKAR2B,RRAS2,ATF4,PPP1CA,HSPB1,PRKCB
Actin Cytoskeleton Signaling	4.81	null,CFL1,TMSB10/TMSB4X,GRB2,PIK3R1,RAC1,ITGA5,ARHGEF1,KRAS,ACTG1,RRAS2,ACTR3,ARPC2,ARPC4,MYH9,VCL,PDGFD,MSN
VEGF Signaling	4.74	AKT1,RRAS2,PTK2B (includes EG:19229),GRB2,PIK3R1,EIF2B1,KRAS,VCL,ACTG1,ELAVL1,PRKCB
Clathrin-mediated Endocytosis Signaling	4.63	GRB2,PIK3R1,CLTC,RAC1,ITGA5,ACTG1,ACTR3,RAB11B,CLTA,ARPC2,ARPC4,STAM,CSNK2B,SH3GLB2,PDGFD
iCOS-iCOSL Signaling in T Helper Cells	4.63	CD247,CD28,LCK,AKT1,TRD@,GRB2,CD4,PIK3R1,RAC1,HLA-DMB,PLEKHA1,CD3D
Phospholipase C Signaling	4.32	CD247,RAP1B,TRD@,GRB2,RAC1,ITGA5,ARHGEF1,KRAS,RAP1A,CD3D,HDAC6,LCK,RHOG,RRAS2,ATF4,ARHGEF2,PRKD3,PRKCB
PKCθ Signaling in T Lymphocytes	4.27	CD247,CD28,LCK,RRAS2,TRD@,GRB2,CD4,PIK3R1,RAC1,KRAS,HLA-DMB,CD3D
IL-2 Signaling	4.15	LCK,AKT1,RRAS2,PTK2B (includes EG:19229),GRB2,PIK3R1,KRAS,CSNK2B
Macropinocytosis Signaling	4.14	RRAS2,ABI1,PIK3R1,RAC1,ITGA5,KRAS,PDGFD,PRKD3,PRKCB
Integrin Signaling	4.08	RAP1B,GRB2,PIK3R1,RAC1,ITGA5,KRAS,RAP1A,ACTG1,RRAS2,TLN2,ACTR3,AKT1,RHOG,ARPC2,ARPC4,VCL
Natural Killer Cell Signaling	4.02	CD247,LCK,SH2D1A,AKT1,RRAS2,GRB2,PIK3R1,RAC1,KRAS,PRKD3,PRKCB
Rac Signaling	4.02	RPS6KB1,ACTR3,RRAS2,CFL1,PTK2B (includes EG:19229),ARPC2,PIK3R1,ARPC4,RAC1,ITGA5,KRAS
FAK Signaling	4	TLN2,AKT1,RRAS2,GRB2,PIK3R1,RAC1,ITGA5,KRAS,VCL,ACTG1
IL-3 Signaling	3.99	CSF2RB,AKT1,RRAS2,GRB2,PIK3R1,RAC1,KRAS,PRKD3,PRKCB
Molecular Mechanisms of Cancer	3.95	RAP1B,GRB2,PIK3R1,PRKAR2A,RAC1,NCSTN,ARHGEF1,KRAS,AURKA,RAP1A,RB1,CASP6,RHOG,AKT1,PRKAR2B,RRAS2,NLK,RASGRP1,ARHGEF2,PRKD3,BIRC2,PRKCB
EIF2 Signaling	3.91	RPL24,GRB2,PIK3R1,RPL12,RPS6,RPL23,KRAS,EIF4G1,AKT1,RRAS2,UBA52,RPL32,EIF2B1,RPS3,PPP1CA,RPL41
NF-κB Activation by Viruses	3.89	LCK,AKT1,RRAS2,CD4,PIK3R1,ITGA5,KRAS,PRKD3,PRKCB
Virus Entry via Endocytic Pathways	3.88	RRAS2,CLTA,PIK3R1,CLTC,RAC1,ITGA5,KRAS,PRKD3,ACTG1,PRKCB
Calcium-induced T Lymphocyte Apoptosis	3.66	CD247,LCK,TRD@,CD4,HLA-DMB,PRKD3,CD3D,PRKCB
Glucocorticoid Receptor Signaling	3.65	CD247,IFNG (includes EG:15978),GRB2,MED1 (includes EG:19014),PIK3R1,HSPA9,RAC1,KRAS,CD3D,HSPA4,POLR2L,RRAS2,AKT1,HSP90AA1,NCOR2,FKBP5,CREBZF,GTF2H3
HGF Signaling	3.54	RAP1B,AKT1,RRAS2,GRB2,PIK3R1,RAC1,KRAS,PRKD3,RAP1A,PRKCB
IGF-1 Signaling	3.54	RPS6KB1,AKT1,PRKAR2B,RRAS2,GRB2,PIK3R1,PRKAR2A,KRAS,SOCS4,CSNK2B
p70S6K Signaling	3.46	RPS6KB1,PPP2R1A,AKT1,RRAS2,GRB2,PDIA3,PIK3R1,RPS6,KRAS,PRKD3,PRKCB
Erythropoietin Signaling	3.42	RPS6KB1,AKT1,RRAS2,GRB2,PIK3R1,KRAS,PRKD3,PRKCB
IL-4 Signaling	3.38	RPS6KB1,AKT1,RRAS2,IL13RA1,GRB2,PIK3R1,KRAS,HLA-DMB
Synaptic Long Term Potentiation	3.36	RAP1B,PRKAR2B,RRAS2,PRKAR2A,ATF4,KRAS,PPP1CA,PRKD3,RAP1A,PRKCB
NF-κB Signaling	3.27	AZI2,TLR1,TRD@,PIK3R1,KRAS,MAP4K4,TLR9,TNFRSF17,LCK,AKT1,RRAS2,CSNK2B,PRKCB
PAK Signaling	3.24	RRAS2,CFL1,PTK2B (includes EG:19229),GRB2,PIK3R1,RAC1,ITGA5,KRAS,PDGFD
Renin-Angiotensin Signaling	3.2	PRKAR2B,RRAS2,PTK2B (includes EG:19229),GRB2,PIK3R1,RAC1,PRKAR2A,KRAS,PRKD3,PRKCB
Role of Tissue Factor in Cancer	3.2	F10,RPS6KB1,LCK,AKT1,RRAS2,CFL1,PTK2B (includes EG:19229),PIK3R1,RAC1,KRAS
RAR Activation	3.19	MED1 (includes EG:19014),PIK3R1,RAC1,PRKAR2A,CSF2RB,AKT1,PRKAR2B,PNRC1,CSNK2B,NCOR2,PRKD3,GTF2H3,PRKCB
Regulation of eIF4 and p70S6K Signaling	3.13	RPS6KB1,PPP2R1A,AKT1,RRAS2,GRB2,PIK3R1,EIF2B1,ITGA5,RPS6,KRAS,EIF4G1,RPS3
Axonal Guidance Signaling	3.1	RAP1B,ADAM17,CFL1,NRP2,GRB2,CXCR4,PIK3R1,PRKAR2A,RAC1,ITGA5,KRAS,RAP1A,ABLIM1,AKT1,ACTR3,PRKAR2B,RRAS2,ARPC2,ARPC4,PDGFD,PRKD3,PRKCB
Glioma Signaling	3.03	RB1,AKT1,RRAS2,GRB2,PIK3R1,KRAS,PDGFD,PRKD3,PRKCB
HER-2 Signaling in Breast Cancer	3.02	AKT1,RRAS2,GRB2,PIK3R1,KRAS,PARD6G,PRKD3,PRKCB
PPAR Signaling	3	RRAS2,GRB2,MED1 (includes EG:19014),NR1H3,HSP90AA1,KRAS,MAP4K4,NCOR2,PDGFD
P2Y Purigenic Receptor Signaling Pathway	2.93	AKT1,PRKAR2B,RRAS2,PDIA3,PIK3R1,PRKAR2A,ATF4,KRAS,PRKD3,PRKCB
GM-CSF Signaling	2.91	CSF2RB,AKT1,RRAS2,GRB2,PIK3R1,KRAS,PRKCB
Prostate Cancer Signaling	2.87	RB1,AKT1,RRAS2,GRB2,PIK3R1,HSP90AA1,ATF4,KRAS
Protein Kinase A Signaling	2.83	RAP1B,PTK2B (includes EG:19229),PDE7A,AKAP8,PDIA3,PRKAR2A,PYGL,PDE4B,RAP1A,AKAP11,AKAP13,PRKAR2B,H1FX,ATF4,PPP1CA,PRKD3,CDC27,PRKCB
Glioblastoma Multiforme Signaling	2.75	RPS6KB1,RB1,AKT1,RHOG,RRAS2,GRB2,PDIA3,PIK3R1,RAC1,KRAS,PDGFD
mTOR Signaling	2.75	RPS6KB1,PIK3R1,RAC1,RPS6,KRAS,EIF4G1,PPP2R1A,AKT1,RHOG,RRAS2,RPS3,PRKD3,PRKCB
Melanocyte Development and Pigmentation Signaling	2.74	RPS6KB1,PRKAR2B,RRAS2,GRB2,PIK3R1,PRKAR2A,ATF4,KRAS
Breast Cancer Regulation by Stathmin1	2.69	GRB2,PIK3R1,RAC1,PRKAR2A,ARHGEF1,KRAS,PPP2R1A,PRKAR2B,RRAS2,ARHGEF2,PPP1CA,PRKD3,PRKCB
Huntington's Disease Signaling	2.69	GRB2,PIK3R1,HSPA9,CLTC,HDAC6,CASP6,HSPA4,POLR2L,AKT1,ATF4,NCOR2,PRKD3,NAPA (includes EG:108124),PRKCB
CREB Signaling in Neurons	2.67	POLR2L,AKT1,PRKAR2B,RRAS2,GRB2,PDIA3,PIK3R1,PRKAR2A,ATF4,KRAS,PRKD3,PRKCB
IL-8 Signaling	2.65	RPS6KB1,AKT1,RHOG,RRAS2,PTK2B (includes EG:19229),PIK3R1,RAC1,KRAS,MAP4K4,PRKD3,CSTB,PRKCB
Role of NFAT in Regulation of the Immune Response	2.65	CD247,CD28,LCK,AKT1,RRAS2,TRD@,GRB2,CD4,PIK3R1,KRAS,HLA-DMB,CD3D
CCR5 Signaling in Macrophages	2.64	CD247,TRD@,PTK2B (includes EG:19229),CD4,PRKD3,CD3D,PRKCB
fMLP Signaling in Neutrophils	2.64	ACTR3,RRAS2,ARPC2,PIK3R1,ARPC4,RAC1,KRAS,PRKD3,PRKCB
PTEN Signaling	2.64	RPS6KB1,AKT1,RRAS2,GRB2,PIK3R1,RAC1,ITGA5,KRAS,CSNK2B
Insulin Receptor Signaling	2.62	RPS6KB1,AKT1,PRKAR2B,RRAS2,GRB2,PIK3R1,EIF2B1,PRKAR2A,KRAS,PPP1CA
CNTF Signaling	2.62	RPS6KB1,AKT1,RRAS2,GRB2,PIK3R1,KRAS
G Beta Gamma Signaling	2.61	AKT1,PRKAR2B,RRAS2,GRB2,PRKAR2A,KRAS,PRKD3,PRKCB
Renal Cell Carcinoma Signaling	2.61	AKT1,RRAS2,GRB2,PIK3R1,RAC1,KRAS,RAP1A
PI3K Signaling in B Lymphocytes	2.59	CD81,AKT1,RRAS2,PDIA3,PIK3R1,RAC1,ATF4,KRAS,PLEKHA1,PRKCB
Production of Nitric Oxide and Reactive Oxygen Species in Macrophages	2.57	RAP1B,IFNG (includes EG:15978),PPP2R1A,AKT1,RHOG,PIK3R1,RAC1,PPP1CA,PRKD3,RAP1A,PRKCB
PDGF Signaling	2.57	RRAS2,GRB2,PIK3R1,KRAS,CSNK2B,PDGFD,PRKCB
RhoA Signaling	2.56	ACTR3,CFL1,PTK2B (includes EG:19229),ARPC2,ARPC4,ARHGEF1,ANLN,ACTG1,MSN
Communication between Innate and Adaptive Immune Cells	2.55	IFNG (includes EG:15978),TLR1,CD28,TRD@,CD4,CD8A,TLR9,TNFRSF17
FLT3 Signaling in Hematopoietic Progenitor Cells	2.54	RPS6KB1,AKT1,RRAS2,GRB2,PIK3R1,ATF4,KRAS
Prolactin Signaling	2.5	RRAS2,GRB2,PIK3R1,KRAS,SOCS4,PRKD3,PRKCB
Thrombopoietin Signaling	2.49	RRAS2,GRB2,PIK3R1,KRAS,PRKD3,PRKCB
p53 Signaling	2.49	CASP6,RB1,PCNA,AKT1,GADD45B,MED1 (includes EG:19014),THBS1,PIK3R1
SAPK/JNK Signaling	2.46	LCK,RRAS2,TRD@,GRB2,PIK3R1,RAC1,KRAS,MAP4K4
Hereditary Breast Cancer Signaling	2.41	HDAC6,RB1,POLR2L,AKT1,GADD45B,RRAS2,PIK3R1,KRAS,FANCL
Acute Myeloid Leukemia Signaling	2.37	CSF2RB,RPS6KB1,AKT1,RRAS2,GRB2,PIK3R1,KRAS
FcγRIIB Signaling in B Lymphocytes	2.36	AKT1,RRAS2,GRB2,PIK3R1,KRAS
PI3K/AKT Signaling	2.36	RPS6KB1,PPP2R1A,AKT1,RRAS2,GRB2,PIK3R1,ITGA5,HSP90AA1,KRAS
Melanoma Signaling	2.32	RB1,AKT1,RRAS2,PIK3R1,KRAS
Regulation of IL-2 Expression in Activated and Anergic T Lymphocytes	2.31	CD247,CD28,RRAS2,GRB2,RAC1,KRAS,CD3D
Leukocyte Extravasation Signaling	2.3	RAP1B,TXK,PTK2B (includes EG:19229),CXCR4,PIK3R1,RAC1,VCL,PRKD3,ACTG1,RAP1A,MSN,PRKCB
Thrombin Signaling	2.3	RPS6KB1,AKT1,RHOG,RRAS2,GRB2,PDIA3,PIK3R1,ARHGEF1,KRAS,ARHGEF2,PRKD3,PRKCB
JAK/Stat Signaling	2.27	AKT1,RRAS2,GRB2,PIK3R1,KRAS,SOCS4
PPARα/RXRα Activation	2.27	PRKAR2B,RRAS2,GRB2,MED1 (includes EG:19014),PDIA3,PRKAR2A,HSP90AA1,KRAS,MAP4K4,NCOR2,PRKCB
GNRH Signaling	2.24	PRKAR2B,RRAS2,GRB2,RAC1,PRKAR2A,ATF4,KRAS,PRKD3,PRKCB
Fc Epsilon RI Signaling	2.22	AKT1,RRAS2,GRB2,PIK3R1,RAC1,KRAS,PRKD3,PRKCB
Role of JAK1 and JAK3 in γc Cytokine Signaling	2.2	IL7R,RRAS2,PTK2B (includes EG:19229),GRB2,PIK3R1,KRAS
TR/RXR Activation	2.14	F10,SLC16A3,UCP2,AKT1,MED1 (includes EG:19014),PIK3R1,NCOR2
Non-Small Cell Lung Cancer Signaling	2.13	RB1,AKT1,RRAS2,GRB2,PIK3R1,KRAS
Systemic Lupus Erythematosus Signaling	2.13	CD247,CD28,LCK,AKT1,RRAS2,TRD@,GRB2,PIK3R1,KRAS,CD3D,TLR9,SNRNP40
CXCR4 Signaling	2.12	AKT1,RHOG,RRAS2,CXCR4,CD4,PIK3R1,RAC1,KRAS,PRKD3,PRKCB
Aldosterone Signaling in Epithelial Cells	2.12	HSPA4,PDIA3,PIK3R1,HSPA9,HSP90AA1,KRAS,DNAJB9,PRKD3,HSPB1,PRKCB
Altered T Cell and B Cell Signaling in Rheumatoid Arthritis	2.11	IFNG (includes EG:15978),TLR1,CD28,TRD@,HLA-DMB,TLR9,TNFRSF17
Cardiac β-adrenergic Signaling	2.07	AKAP13,PPP2R1A,PRKAR2B,PDE7A,AKAP8,PRKAR2A,PDE4B,PPP1CA,AKAP11
Tight Junction Signaling	2.06	PPP2R1A,AKT1,PRKAR2B,TJP1 (includes EG:21872),RAC1,PRKAR2A,MYH9,ARHGEF2,VCL,ACTG1
α-Adrenergic Signaling	2.06	PRKAR2B,RRAS2,PRKAR2A,PYGL,KRAS,PRKD3,PRKCB
Sphingosine-1-phosphate Signaling	2.05	CASP6,AKT1,RHOG,PTK2B (includes EG:19229),PDIA3,PIK3R1,RAC1,PDGFD
Role of NFAT in Cardiac Hypertrophy	2.05	HDAC6,AKT1,PRKAR2B,RRAS2,GRB2,PDIA3,PIK3R1,PRKAR2A,KRAS,PRKD3,PRKCB
Chemokine Signaling	2.01	RRAS2,CFL1,PTK2B (includes EG:19229),CXCR4,KRAS,PRKCB
Neurotrophin/TRK Signaling	2.01	AKT1,RRAS2,GRB2,PIK3R1,ATF4,KRAS
Androgen Signaling	2.01	HSPA4,POLR2L,PRKAR2B,PRKAR2A,HSP90AA1,PRKD3,GTF2H3,PRKCB
Crosstalk between Dendritic Cells and Natural Killer Cells	2.01	CSF2RB,IFNG (includes EG:15978),CD28,TLN2,CD69,ACTG1,TLR9
Amyloid Processing	1.96	AKT1,PRKAR2B,PRKAR2A,NCSTN,CSNK2B
Endometrial Cancer Signaling	1.92	AKT1,RRAS2,GRB2,PIK3R1,KRAS
Aminosugars Metabolism	1.92	GFPT1,PDE7A,AMDHD2,GM2A,HK3,PDE4B
14-3-3-mediated Signaling	1.92	AKT1,RRAS2,GRB2,PDIA3,PIK3R1,KRAS,PRKD3,PRKCB
Oncostatin M Signaling	1.92	RRAS2,GRB2,KRAS,CHI3L1
HMGB1 Signaling	1.91	IFNG (includes EG:15978),AKT1,RHOG,RRAS2,PIK3R1,RAC1,KRAS
Chronic Myeloid Leukemia Signaling	1.91	HDAC6,RB1,AKT1,RRAS2,GRB2,PIK3R1,KRAS
LPS-stimulated MAPK Signaling	1.89	RRAS2,PIK3R1,RAC1,KRAS,PRKD3,PRKCB
Primary Immunodeficiency Signaling	1.89	IL7R,LCK,CD4,CD8A,CD3D
TREM1 Signaling	1.86	TLR1,AKT1,GRB2,ITGA5,TLR9
Leptin Signaling in Obesity	1.84	AKT1,PRKAR2B,GRB2,PDIA3,PIK3R1,PRKAR2A
B Cell Receptor Signaling	1.84	RPS6KB1,AKT1,RRAS2,GRB2,PIK3R1,RAC1,ATF4,KRAS,PRKCB
Nur77 Signaling in T Lymphocytes	1.83	CD247,CD28,TRD@,HLA-DMB,CD3D
Cardiac Hypertrophy Signaling	1.8	RPS6KB1,AKT1,RHOG,PRKAR2B,RRAS2,GRB2,PDIA3,PIK3R1,EIF2B1,PRKAR2A,KRAS,HSPB1
Neuropathic Pain Signaling In Dorsal Horn Neurons	1.77	PRKAR2B,PDIA3,PIK3R1,PRKAR2A,TAC1,PRKD3,PRKCB
Cholecystokinin/Gastrin-mediated Signaling	1.75	RHOG,RRAS2,PTK2B (includes EG:19229),GRB2,KRAS,PRKD3,PRKCB
Reelin Signaling in Neurons	1.74	LCK,AKT1,PIK3R1,ITGA5,ARHGEF1,ARHGEF2
Myc Mediated Apoptosis Signaling	1.7	AKT1,RRAS2,GRB2,PIK3R1,KRAS
Death Receptor Signaling	1.7	CASP6,TNFRSF25,MAP4K4,HSPB1,BIRC2
Mechanisms of Viral Exit from Host Cells	1.68	SH3GLB2,PRKD3,ACTG1,PRKCB
Neuroprotective Role of THOP1 in Alzheimer's Disease	1.68	IFNG (includes EG:15978),PRKAR2B,PRKAR2A,TAC1
Estrogen-Dependent Breast Cancer Signaling	1.68	AKT1,RRAS2,PIK3R1,ATF4,KRAS
NRF2-mediated Oxidative Stress Response	1.66	AKT1,RRAS2,PIK3R1,ATF4,KRAS,DNAJB9,FKBP5,PRKD3,ACTG1,PRKCB
IL-15 Signaling	1.65	LCK,AKT1,RRAS2,PIK3R1,KRAS
Regulation of Actin-based Motility by Rho	1.62	ACTR3,RHOG,CFL1,ARPC2,ARPC4,RAC1
ERK5 Signaling	1.62	RPS6KB1,AKT1,RRAS2,ATF4,KRAS
Ovarian Cancer Signaling	1.62	RPS6KB1,RB1,AKT1,PRKAR2B,RRAS2,PIK3R1,PRKAR2A,KRAS
ILK Signaling	1.59	null,PPP2R1A,AKT1,RHOG,TMSB10/TMSB4X,CFL1,PIK3R1,MYH9,ATF4,ACTG1
Type I Diabetes Mellitus Signaling	1.59	CD247,IFNG (includes EG:15978),CD28,TRD@,SOCS4,HLA-DMB,CD3D
Colorectal Cancer Metastasis Signaling	1.59	IFNG (includes EG:15978),TLR1,AKT1,RHOG,PRKAR2B,RRAS2,GRB2,PIK3R1,RAC1,PRKAR2A,KRAS,TLR9
Relaxin Signaling	1.58	RAP1B,AKT1,PRKAR2B,PDE7A,PIK3R1,PRKAR2A,PDE4B,RAP1A
Glycosphingolipid Biosynthesis - Globoseries	1.56	ST3GAL1,GM2A,B3GALNT1
CDK5 Signaling	1.55	PPP2R1A,PRKAR2B,RRAS2,PRKAR2A,KRAS,PPP1CA
Corticotropin Releasing Hormone Signaling	1.55	RAP1B,PRKAR2B,PRKAR2A,ATF4,PRKD3,RAP1A,PRKCB
Angiopoietin Signaling	1.54	AKT1,RRAS2,GRB2,PIK3R1,KRAS
Cdc42 Signaling	1.53	CD247,ACTR3,TRD@,CFL1,ARPC2,ARPC4,ITGA5,HLA-DMB,CD3D
CCR3 Signaling in Eosinophils	1.5	RRAS2,CFL1,PIK3R1,RAC1,KRAS,PRKD3,PRKCB
Graft-versus-Host Disease Signaling	1.48	IFNG (includes EG:15978),CD28,TRD@,HLA-DMB
MSP-RON Signaling Pathway	1.48	CSF2RB,IFNG (includes EG:15978),PIK3R1,ACTG1
Type II Diabetes Mellitus Signaling	1.48	PKM2,AKT1,PIK3R1,ACSL5,SOCS4,PRKD3,PRKCB
Glycosphingolipid Biosynthesis - Ganglioseries	1.47	B4GALNT1,ST3GAL1,GM2A
N-Glycan Degradation	1.47	FUCA2,GM2A,MAN1A1
Agrin Interactions at Neuromuscular Junction	1.47	RRAS2,RAC1,ITGA5,KRAS,ACTG1
Growth Hormone Signaling	1.47	RPS6KB1,PIK3R1,SOCS4,PRKD3,PRKCB
Melatonin Signaling	1.45	PRKAR2B,PDIA3,PRKAR2A,PRKD3,PRKCB
IL-6 Signaling	1.41	RRAS2,GRB2,KRAS,MAP4K4,CSNK2B,HSPB1
Small Cell Lung Cancer Signaling	1.4	RB1,AKT1,PIK3R1,CKS1B,BIRC2
BMP signaling pathway	1.38	PRKAR2B,RRAS2,GRB2,PRKAR2A,KRAS
ATM Signaling	1.31	GADD45B,TLK1,ATF4,SMC1A

## Sheet: 75h-1st Vacc
Ingenuity Canonical Pathways	-log(p-value)	Molecules involved
Inhibition of Angiogenesis by TSP1	4.02	MAPK14,SDC1 (includes EG:20969),HSPG2,TGFB1 (includes EG:21803),GUCY1B3
Cardiac β-adrenergic Signaling	3.3	GNG11,PRKAR2A,PDE4B,PPP1CA,PPP1R14B,AKAP7,PKIG,AKAP11
Cardiac Hypertrophy Signaling	2.96	ELSPBP1,MAP3K12,GNG11,MAPK14,PDIA3,TGFB1 (includes EG:21803),EIF2B1,PRKAR2A,MEF2C,PIK3R4
Protein Kinase A Signaling	2.91	TCF4,GNG11,PDIA3,TGFB1 (includes EG:21803),PRKAR2A,HIST1H1D,PDE4B,PPP1CA,PPP1R14B,AKAP7,CDC27,AKAP11
VEGF Signaling	2.89	BCL2L1,ACTB,EIF2B1,PIK3R4,ELAVL1,BCL2
Molecular Mechanisms of Cancer	2.55	RAP2B,SMAD2,BCL2L1,TCF4,MAPK14,TGFB1 (includes EG:21803),E2F5,CDK6,PRKAR2A,ARHGEF3,PIK3R4,BCL2
Pancreatic Adenocarcinoma Signaling	2.45	SMAD2,BCL2L1,TGFB1 (includes EG:21803),E2F5,PIK3R4,BCL2
p38 MAPK Signaling	2.45	PLA2G4A,MAPK14,DDIT3,TGFB1 (includes EG:21803),HMGN1,MEF2C
Glucocorticoid Receptor Signaling	2.45	SMAD2,BCL2L1,MAPK14,TAF15,TGFB1 (includes EG:21803),PTGES3,HSPA5,PIK3R4,BCL2,GTF2H3
Breast Cancer Regulation by Stathmin1	2.25	GNG11,E2F5,RB1CC1,PRKAR2A,ARHGEF3,PPP1CA,PIK3R4,PPP1R14B
Factors Promoting Cardiogenesis in Vertebrates	2.15	SMAD2,TCF4,MAPK14,TGFB1 (includes EG:21803),MEF2C
Insulin Receptor Signaling	2.03	EIF2B1,PRKAR2A,PPP1CA,PIK3R4,PPP1R14B,PTPRF
Chronic Myeloid Leukemia Signaling	2.01	BCL2L1,TGFB1 (includes EG:21803),E2F5,CDK6,PIK3R4
IL-15 Signaling	2	BCL2L1,MAPK14,PIK3R4,BCL2
Synthesis and Degradation of Ketone Bodies	1.94	BDH2 (includes EG:295458),HMGCS1
Role of NFAT in Cardiac Hypertrophy	1.89	GNG11,MAPK14,PDIA3,TGFB1 (includes EG:21803),PRKAR2A,MEF2C,PIK3R4
DNA Double-Strand Break Repair by Homologous Recombination	1.81	LIG1,GEN1
Docosahexaenoic Acid (DHA) Signaling	1.78	BCL2L1,PIK3R4,BCL2
Small Cell Lung Cancer Signaling	1.78	BCL2L1,CDK6,PIK3R4,BCL2
EIF2 Signaling	1.61	EIF4G2,RPL36AL,EIF2B1,RPL31,EIF3E,PPP1CA,PIK3R4
Arachidonic Acid Metabolism	1.57	PLA2G4A,GPX3,PTGS1,PTGES3,DHRS4
Endothelin-1 Signaling	1.55	PLA2G4A,MAPK14,PDIA3,PTGS1,PIK3R4,GUCY1B3
TGF-β Signaling	1.55	SMAD2,MAPK14,TGFB1 (includes EG:21803),BCL2
PPARα/RXRα Activation	1.52	SMAD2,MAPK14,PDIA3,TGFB1 (includes EG:21803),PRKAR2A,MAP4K4
Lipid Antigen Presentation by CD1	1.51	CALR,PDIA3
Role of Osteoblasts, Osteoclasts and Chondrocytes in Rheumatoid Arthritis	1.49	ADAM17,TCF4,SPP1 (includes EG:20750),MAPK14,TGFB1 (includes EG:21803),PIK3R4,BCL2
Cellular Effects of Sildenafil (Viagra)	1.45	PDIA3,ACTB,PRKAR2A,PDE4B,GUCY1B3
Virus Entry via Endocytic Pathways	1.44	CD55,ITSN1,ACTB,PIK3R4
Human Embryonic Stem Cell Pluripotency	1.44	SMAD2,TCF4,S1PR5,TGFB1 (includes EG:21803),PIK3R4
Ovarian Cancer Signaling	1.44	TCF4,PTGS1,PRKAR2A,PIK3R4,BCL2
Relaxin Signaling	1.42	GNG11,PRKAR2A,PDE4B,PIK3R4,GUCY1B3
p53 Signaling	1.4	BCL2L1,MAPK14,PIK3R4,BCL2
SAPK/JNK Signaling	1.38	MAP3K12,GNG11,MAP4K4,PIK3R4
Cell Cycle: G1/S Checkpoint Regulation	1.37	TGFB1 (includes EG:21803),E2F5,CDK6
Eicosanoid Signaling	1.34	PLA2G4A,PTGS1,DPEP2
Amyotrophic Lateral Sclerosis Signaling	1.32	CCS,BCL2L1,PIK3R4,BCL2
Colorectal Cancer Metastasis Signaling	1.31	SMAD2,BCL2L1,TCF4,GNG11,TGFB1 (includes EG:21803),PRKAR2A,PIK3R4

## Sheet: 0h-2nd Vacc
Ingenuity Canonical Pathways	-log(p-value)	Molecules involved
Crosstalk between Dendritic Cells and Natural Killer Cells	5.2	IFNG (includes EG:15978),PRF1,IL18 (includes EG:16173),TLN2,CD40,KLRK1,ACTB,LTB,CD83,ACTG2
RhoA Signaling	3.66	LPAR6,ACTB,ARPC4,IGF1R,PIKFYVE,PIP4K2B,CDC42EP3,ACTG2,TTN (includes EG:22138)
TREM1 Signaling	3.33	STAT5A,IL18 (includes EG:16173),CD40,TLR6,ITGA5,CD83
Altered T Cell and B Cell Signaling in Rheumatoid Arthritis	2.97	IFNG (includes EG:15978),IL18 (includes EG:16173),CD79B,CD40,TGFB1 (includes EG:21803),TLR6,LTB
Glucocorticoid Receptor Signaling	2.91	IFNG (includes EG:15978),STAT5A,CCL5,HSPA5,GTF2A1,NR3C1,BCL2,BCL2L1,HSP90B1,TGFB1 (includes EG:21803),PTGES3,HSP90AA1,STAT1
T Helper Cell Differentiation	2.76	IFNG (includes EG:15978),IL18 (includes EG:16173),CD40,TGFB1 (includes EG:21803),IL10RB,STAT1
Granzyme B Signaling	2.53	PRF1,CYCS,GZMB
PI3K Signaling in B Lymphocytes	2.52	BLNK,BTK,CD19,CD79B,CALM1 (includes others),CD40,PDIA3,ITPR1
Interferon Signaling	2.46	IFNG (includes EG:15978),OAS1,STAT1,BCL2
Integrin Signaling	2.39	RAP2B,TSPAN3,PARVB,TLN2,RHOQ,ACTB,ARPC4,ITGA5,ACTG2,TTN (includes EG:22138)
Hepatic Fibrosis / Hepatic Stellate Cell Activation	2.34	IFNG (includes EG:15978),CD40,FGF2,TGFB1 (includes EG:21803),IGF1R,CCL5,STAT1,BCL2
Regulation of Actin-based Motility by Rho	2.33	RHOQ,ACTB,ARPC4,PIKFYVE,PIP4K2B,ACTG2
Role of NFAT in Regulation of the Immune Response	2.3	CSNK1E,BLNK,BTK,CD79B,CALM1 (includes others),GNB5,MEF2C,ITPR1,GNG10
Colorectal Cancer Metastasis Signaling	2.29	BCL2L1,IFNG (includes EG:15978),E2F4,RHOQ,TGFB1 (includes EG:21803),TLR6,GNB5,FZD5,STAT1,TCF7L2,GNG10
Glioblastoma Multiforme Signaling	2.23	E2F4,RHOQ,NF1 (includes EG:18015),PDIA3,IGF1R,E2F5,FZD5,ITPR1
Actin Cytoskeleton Signaling	2.19	ABI2,FGF2,ACTB,ARPC4,PIKFYVE,PIP4K2B,ITGA5,ACTG2,TTN (includes EG:22138),SSH1 (includes EG:231637)
Communication between Innate and Adaptive Immune Cells	2.16	IFNG (includes EG:15978),IL18 (includes EG:16173),CD40,TLR6,CD83,CCL5
Huntington's Disease Signaling	2.12	BCL2L1,ATP5B,YKT6,IGF1R,GNB5,CYCS,ITPR1,HSPA5,NAPA (includes EG:108124),GNG10
Aldosterone Signaling in Epithelial Cells	2.11	HSP90B1,PDIA3,PIKFYVE,PIP4K2B,HSP90AA1,DNAJC2,ITPR1,HSPA5
Aminophosphonate Metabolism	2.07	DNMT3B,CDS1,CHPT1
IL-22 Signaling	2.02	STAT5A,IL10RB,STAT1
Tumoricidal Function of Hepatic Natural Killer Cells	2.02	PRF1,CYCS,GZMB
Graft-versus-Host Disease Signaling	1.99	IFNG (includes EG:15978),PRF1,IL18 (includes EG:16173),GZMB
Phospholipase C Signaling	1.94	BLNK,BTK,RHOQ,CD79B,CALM1 (includes others),GNB5,ITGA5,MEF2C,ITPR1,GNG10
Protein Kinase A Signaling	1.9	AKAP2/PALM2-AKAP2,CALM1 (includes others),PDIA3,TGFB1 (includes EG:21803),GNB5,PDE4B,ITPR1,PPP1CA,TTN (includes EG:22138),TCF7L2,AKAP11,GNG10
Rac Signaling	1.89	ABI2,ARPC4,PIKFYVE,CYBB,PIP4K2B,ITGA5
Pancreatic Adenocarcinoma Signaling	1.85	BCL2L1,E2F4,TGFB1 (includes EG:21803),E2F5,STAT1,BCL2
fMLP Signaling in Neutrophils	1.82	CALM1 (includes others),ARPC4,GNB5,CYBB,ITPR1,GNG10
IL-12 Signaling and Production in Macrophages	1.8	IFNG (includes EG:15978),IL18 (includes EG:16173),CD40,TGFB1 (includes EG:21803),IRF8,STAT1
Type I Diabetes Mellitus Signaling	1.8	IFNG (includes EG:15978),PRF1,CYCS,STAT1,GZMB,BCL2
Primary Immunodeficiency Signaling	1.78	BLNK,BTK,CD19,CD40
Androgen Signaling	1.75	CALR,CALM1 (includes others),GNB5,HSP90AA1,GTF2A1,GNG10
Role of NFAT in Cardiac Hypertrophy	1.71	CALM1 (includes others),PDIA3,TGFB1 (includes EG:21803),IGF1R,GNB5,MEF2C,ITPR1,GNG10
Neuregulin Signaling	1.62	STAT5A,ERBB2IP,HSP90B1,ITGA5,HSP90AA1
Protein Ubiquitination Pathway	1.62	USP3,PSMB3,IFNG (includes EG:15978),HSP90B1,USP9X,UBE2V1,HSP90AA1,DNAJC2,USP1,HSPA5
Cell Cycle Regulation by BTG Family Proteins	1.58	E2F4,CNOT7,E2F5
Glycosphingolipid Biosynthesis - Lactoseries	1.57	B3GNT5,ST3GAL3
DNA Double-Strand Break Repair by Homologous Recombination	1.57	LIG1,GEN1
B Cell Development	1.54	CD19,CD79B,CD40
Clathrin-mediated Endocytosis Signaling	1.53	FGF2,ACTB,USP9X,ARPC4,ITGA5,ACTG2,HIP1R
Chronic Myeloid Leukemia Signaling	1.52	BCL2L1,STAT5A,E2F4,TGFB1 (includes EG:21803),E2F5
PPAR Signaling	1.48	STAT5A,HSP90B1,IL18 (includes EG:16173),HSP90AA1,MAP4K4
Cellular Effects of Sildenafil (Viagra)	1.45	CALM1 (includes others),PDIA3,ACTB,PDE4B,ACTG2,ITPR1
Docosahexaenoic Acid (DHA) Signaling	1.45	BCL2L1,CYCS,BCL2
Cardiac β-adrenergic Signaling	1.44	AKAP2/PALM2-AKAP2,GNB5,PDE4B,PPP1CA,AKAP11,GNG10
Role of PKR in Interferon Induction and Antiviral Response	1.43	IFNG (includes EG:15978),CYCS,STAT1
Antigen Presentation Pathway	1.43	CALR,IFNG (includes EG:15978),PDIA3
CCR5 Signaling in Macrophages	1.41	CALM1 (includes others),GNB5,CCL5,GNG10
FcγRIIB Signaling in B Lymphocytes	1.4	BLNK,BTK,CD79B
IL-8 Signaling	1.37	BCL2L1,RHOQ,GNB5,CYBB,MAP4K4,GNG10,BCL2
p38 MAPK Signaling	1.33	IL18 (includes EG:16173),TGFB1 (includes EG:21803),HMGN1,MEF2C,STAT1
Granzyme A Signaling	1.32	PRF1,NME1 (includes EG:18102)
Role of Hypercytokinemia/hyperchemokinemia in the Pathogenesis of Influenza	1.32	IFNG (includes EG:15978),IL18 (includes EG:16173),CCL5

## Sheet: 2h-2nd Vacc
Ingenuity Canonical Pathways	-log(p-value)	Molecules involved
Integrin Signaling	2.46	RAP2B,PARVB,RHOQ,GRB2,ITGA2,ARPC4,VCL
Hypoxia Signaling in the Cardiovascular System	2.38	UBE2E3,UBE2J1,UBE2D3,ATF2
Inhibition of Angiogenesis by TSP1	2.36	THBS1,TGFB1 (includes EG:21803),GUCY1B3
Actin Cytoskeleton Signaling	2.3	ABI2,GRB2,ITGA2,ARPC4,PIKFYVE,VCL,SSH2
Ephrin Receptor Signaling	2.15	GRB2,ITGA2,ARPC4,MAP4K4,GNG10,ATF2
Insulin Receptor Signaling	2.05	RHOQ,FOXO1,GRB2,PPP1CA,PPP1R14B
Rac Signaling	1.72	ABI2,ITGA2,ARPC4,PIKFYVE
Huntington's Disease Signaling	1.69	GRB2,CLTC,BAX,NAPA (includes EG:108124),GNG10,ATF2
Clathrin-mediated Endocytosis Signaling	1.69	GRB2,RAB5C,CLTC,ARPC4,RAB5B
Tumoricidal Function of Hepatic Natural Killer Cells	1.64	BAX,GZMB
Role of MAPK Signaling in the Pathogenesis of Influenza	1.62	BAX,CCL5,ATF2
ERK/MAPK Signaling	1.46	GRB2,ITGA2,PPP1CA,PPP1R14B,ATF2
Prolactin Signaling	1.46	GRB2,NMI,NR3C1
Caveolar-mediated Endocytosis Signaling	1.45	ITGA2,RAB5C,RAB5B
Estrogen Receptor Signaling	1.44	TAF12 (includes EG:386637),THRAP3,GRB2,NR3C1
Role of Pattern Recognition Receptors in Recognition of Bacteria and Viruses	1.39	OAS1,IRF7,CCL5
Interferon Signaling	1.36	OAS1,BAX
Prostate Cancer Signaling	1.35	FOXO1,GRB2,ATF2
Regulation of Actin-based Motility by Rho	1.31	RHOQ,ARPC4,PIKFYVE

## Sheet: 4h-2nd Vacc
Ingenuity Canonical Pathways	-log(p-value)	Molecules involved
Protein Kinase A Signaling	3.74	TGFB1 (includes EG:21803),PDE3A,PRKAR2A,HIST1H1D,PDE4B,SFN,PPP1CA,ANAPC13,TTN (includes EG:22138),AKAP7,GNG10,ATF2
Aminosugars Metabolism	2.9	PDE3A,HEXB,HEXA,PDE4B,CYB561
N-Glycan Degradation	2.48	HEXB,HEXA,MAN2A1
Cardiac Hypertrophy Signaling	2.44	RPS6KB1,RHOQ,RHOB,TGFB1 (includes EG:21803),IGF1R,PRKAR2A,GNG10,ATF2
Cardiac β-adrenergic Signaling	2.44	PDE3A,PRKAR2A,PDE4B,PPP1CA,AKAP7,GNG10
Atherosclerosis Signaling	2.39	COL1A1 (includes EG:1277),IFNG (includes EG:15978),CXCR4,TGFB1 (includes EG:21803),COL3A1
Hepatic Fibrosis / Hepatic Stellate Cell Activation	2.31	COL1A1 (includes EG:1277),IFNG (includes EG:15978),TGFB1 (includes EG:21803),IGF1R,CCL5,COL3A1
Integrin Signaling	2.15	RAP2B,PARVB,RHOQ,TSPAN7,RHOB,ARPC4,TTN (includes EG:22138)
Neuroprotective Role of THOP1 in Alzheimer's Disease	2	IFNG (includes EG:15978),PRKAR2A,MAPT
Glioblastoma Multiforme Signaling	1.62	RPS6KB1,RB1,RHOQ,RHOB,IGF1R
Differential Regulation of Cytokine Production in Intestinal Epithelial Cells by IL-17A and IL-17F	1.61	IFNG (includes EG:15978),CCL5
IGF-1 Signaling	1.6	RPS6KB1,IGF1R,PRKAR2A,SFN
Protein Ubiquitination Pathway	1.56	USP3,PSMB3,USP44,IFNG (includes EG:15978),UBE2H,UBE2V1,USP48
Role of Lipids/Lipid Rafts in the Pathogenesis of Influenza	1.54	IFNG (includes EG:15978),RSAD2
Tumoricidal Function of Hepatic Natural Killer Cells	1.54	LYVE1,GZMB
Glycosphingolipid Biosynthesis - Globoseries	1.5	HEXB,HEXA
ERK5 Signaling	1.5	RPS6KB1,SFN,ATF2
cAMP-mediated signaling	1.49	PDE3A,PTH1R,PRKAR2A,PDE4B,AKAP7,ATF2
Activation of IRF by Cytosolic Pattern Recognition Receptors	1.48	IRF7,ISG15,ATF2
Role of MAPK Signaling in the Pathogenesis of Influenza	1.48	IFNG (includes EG:15978),CCL5,ATF2
Antiproliferative Role of TOB in T Cell Signaling	1.47	RB1,TGFB1 (includes EG:21803)
Glycosphingolipid Biosynthesis - Ganglioseries	1.44	HEXB,HEXA
Glycosaminoglycan Degradation	1.44	HEXB,HEXA
Hypoxia Signaling in the Cardiovascular System	1.41	UBE2H,UBE2V1,ATF2
Intrinsic Prothrombin Activation Pathway	1.36	COL1A1 (includes EG:1277),COL3A1
IL-8 Signaling	1.35	RPS6KB1,RHOQ,RHOB,MAP4K4,GNG10
Ephrin Receptor Signaling	1.35	CXCR4,ARPC4,MAP4K4,GNG10,ATF2

## Sheet: 8h-2nd Vacc
Ingenuity Canonical Pathways	-log(p-value)	Molecules involved
Cardiac Hypertrophy Signaling	7.98	CALM1 (includes others),GNB5,KRAS,GNG7,PLCD1,GNG11,TGFB1 (includes EG:21803),MAP3K7 (includes EG:172842),TGFB2,RHOU,PPP3CA,ATM,RPS6KB1,PIK3C2A,RHOC,GNA12,MAP3K1,ADCY3,MYL6B,ATF2,ROCK1,ELSPBP1,PIK3R3,MYL9,PRKAR2B,MAPK14
Role of NFAT in Cardiac Hypertrophy	5.91	AKAP5,PIK3C2A,CALM1 (includes others),ADCY3,MAP3K1,GNB5,KRAS,GNG7,PIK3R3,PLCD1,HDAC6,PRKAR2B,GNG11,MAPK14,MAP3K7 (includes EG:172842),TGFB1 (includes EG:21803),TGFB2,PPP3CA,ATM,PRKCA
SAPK/JNK Signaling	5.84	TRD@,PIK3C2A,GNA12,MAP3K1,KRAS,MAP4K4,GNG7,ATF2,PIK3R3,GNG11,GAB1,MAP3K7 (includes EG:172842),MAP4K5,ATM
Actin Cytoskeleton Signaling	5.37	null,FN1,PIK3C2A,TMSB10/TMSB4X,GNA12,KRAS,ACTG1,MYL6B,TTN (includes EG:22138),APC,MYL9,PIK3R3,ROCK1,ARPC2,ARPC4,SSH3,MYH9,ACTG2,PIP4K2A,ACTN1,ATM
ILK Signaling	5.17	null,FN1,PIK3C2A,TMSB10/TMSB4X,RHOC,RICTOR,MYL6B,ACTG1,ATF2,NCK2,PIK3R3,MYL9,RHOU,MYH9,RSU1,ACTG2,PPP2R5E,ACTN1,ATM
Clathrin-mediated Endocytosis Signaling	4.88	EPS15,PIK3C2A,CLTC,ACTG1,PIK3R3,CD2AP,CLTA,ARPC2,ARPC4,DAB2,RAB11A,STAM,ACTG2,LDLRAP1,UBC,PPP3CA,ATM
Thrombin Signaling	4.42	RPS6KB1,PIK3C2A,RHOC,GNA12,ADCY3,GNB5,KRAS,MYL6B,GNG7,MYL9,PLCD1,ROCK1,PIK3R3,MAPK14,GNG11,RHOU,ATM,PRKCA
Protein Kinase A Signaling	4.31	AKAP5,CALM1 (includes others),ADCY3,MAP3K1,GNB5,MYL6B,TTN (includes EG:22138),GNG7,PHKA2,ATF2,MYL9,PLCD1,ROCK1,PPP1R3D,GNG11,PHKB,PRKAR2B,TGFB1 (includes EG:21803),KDELR2,TGFB2,HIST1H1D,SFN,PPP3CA,PRKCA
Molecular Mechanisms of Cancer	4.06	RAP2B,LRP6,BMPR2,KRAS,BCL2,RB1,TGFB1 (includes EG:21803),MAP3K7 (includes EG:172842),TGFB2,RHOU,PRKCA,ATM,SMAD2,PIK3C2A,RHOC,GNA12,ADCY3,APC,PIK3R3,PRKAR2B,MAPK14,GAB1,ATR,CDK2,BIRC2
Factors Promoting Cardiogenesis in Vertebrates	4.04	SMAD2,MAPK14,MAP3K7 (includes EG:172842),TGFB1 (includes EG:21803),LRP6,TGFB2,BMPR2,APC,CDK2,PRKCA,ATF2
VEGF Signaling	4.04	ROCK1,PIK3R3,PIK3C2A,KRAS,ACTG2,SFN,ACTG1,ACTN1,PRKCA,ATM,BCL2
P2Y Purigenic Receptor Signaling Pathway	4.03	ITGA2B,PIK3C2A,ADCY3,GNB5,KRAS,GNG7,ATF2,PLCD1,PIK3R3,GNG11,PRKAR2B,PRKCA,ATM
CXCR4 Signaling	3.98	PIK3C2A,RHOC,GNA12,ADCY3,GNB5,KRAS,MYL6B,GNG7,ROCK1,PIK3R3,MYL9,GNG11,RHOU,ATM,PRKCA
mTOR Signaling	3.9	RPS6KB1,PLD3,PIK3C2A,RHOC,STK11,RPS6,KRAS,RPS21,RICTOR,PIK3R3,RPS27,RHOU,PPP2R5E,RPS3,ATM,RPS14,PRKCA
IL-8 Signaling	3.9	RPS6KB1,PLD3,PIK3C2A,RHOC,GNA12,GNB5,KRAS,MAP4K4,GNG7,BCL2,ROCK1,PIK3R3,GNG11,RHOU,ATM,PRKCA
Germ Cell-Sertoli Cell Junction Signaling	3.82	PIK3C2A,RHOC,MAP3K1,KRAS,ACTG1,PIK3R3,MAPK14,MAP3K7 (includes EG:172842),TGFB1 (includes EG:21803),FER,RHOU,TGFB2,ACTG2,ACTN1,ATM
Antiproliferative Role of Somatostatin Receptor 2	3.81	PIK3R3,PTPN6,GNG11,PIK3C2A,GNB5,KRAS,GNG7,GUCY1B3,ATM
fMLP Signaling in Neutrophils	3.8	PIK3R3,GNG11,CALM1 (includes others),PIK3C2A,ARPC2,ARPC4,GNB5,KRAS,GNG7,PPP3CA,PRKCA,ATM
p53 Signaling	3.77	PIK3R3,RB1,MAPK14,PIK3C2A,THBS1,SFN,ATR,CDK2,ATM,BCL2,SIRT1
Fcγ Receptor-mediated Phagocytosis in Macrophages and Monocytes	3.77	MYO5A,NCK2,PIK3R3,RPS6KB1,PLD3,ARPC2,ARPC4,RAB11A,ACTG2,ACTG1,PRKCA
Integrin Signaling	3.69	RAP2B,ITGA2B,PIK3C2A,RHOC,KRAS,TTN (includes EG:22138),ACTG1,NCK2,ROCK1,PIK3R3,MYL9,ARPC2,ARPC4,RHOU,ACTG2,ACTN1,ATM
HGF Signaling	3.53	PIK3R3,GAB1,PIK3C2A,MAP3K7 (includes EG:172842),MAP3K1,ETS2,KRAS,CDK2,PRKCA,ATM,ATF2
Melanocyte Development and Pigmentation Signaling	3.46	PIK3R3,RPS6KB1,PTPN6,PRKAR2B,PIK3C2A,ADCY3,KRAS,ATM,BCL2,ATF2
α-Adrenergic Signaling	3.34	PHKB,GNG11,PRKAR2B,CALM1 (includes others),ADCY3,GNB5,KRAS,PHKA2,GNG7,PRKCA
Pancreatic Adenocarcinoma Signaling	3.27	PIK3R3,SMAD2,RB1,PLD3,PIK3C2A,TGFB1 (includes EG:21803),TGFB2,KRAS,CDK2,ATM,BCL2
Inhibition of Angiogenesis by TSP1	3.21	CD47,MAPK14,SDC1 (includes EG:20969),THBS1,TGFB1 (includes EG:21803),GUCY1B3
NRF2-mediated Oxidative Stress Response	3.21	PIK3C2A,MAP3K1,DNAJC13,DNAJC10,KRAS,ACTG1,PIK3R3,DNAJC21,MAPK14,MAP3K7 (includes EG:172842),UBE2K,UBE2E3,ACTG2,ATM,PRKCA
B Cell Receptor Signaling	3.18	RPS6KB1,PTPN6,CALM1 (includes others),PIK3C2A,MAP3K1,KRAS,ATF2,PIK3R3,MAPK14,GAB1,MAP3K7 (includes EG:172842),PPP3CA,ATM
Renin-Angiotensin Signaling	3.17	PIK3R3,PTPN6,MAPK14,PRKAR2B,PIK3C2A,MAP3K1,ADCY3,KRAS,PRKCA,ATM,ATF2
Sphingosine-1-phosphate Signaling	3.14	PLCD1,PIK3R3,S1PR5,PIK3C2A,RHOC,ACER2,GNA12,ADCY3,RHOU,ASAH1,ATM
Endothelin-1 Signaling	3.08	PLD3,PIK3C2A,GNA12,ADCY3,MAPK6,KRAS,PRDX6,PLCD1,PIK3R3,MAPK14,GAB1,GUCY1B3,ATM,PRKCA
CCR3 Signaling in Eosinophils	3.01	ROCK1,PIK3R3,GNG11,MAPK14,CALM1 (includes others),PIK3C2A,GNB5,KRAS,GNG7,PRKCA,ATM
PPARα/RXRα Activation	3.01	SMAD2,ADCY3,ADIPOQ,KRAS,MAP4K4,PLCD1,ACADL,MAPK14,PRKAR2B,HSP90AB1,MAP3K7 (includes EG:172842),TGFB1 (includes EG:21803),TGFB2,PRKCA
Prostate Cancer Signaling	2.99	PIK3R3,RB1,PIK3C2A,HSP90AB1,KRAS,CDK2,ATM,BCL2,ATF2
Regulation of eIF4 and p70S6K Signaling	2.96	RPS6KB1,EIF4EBP2,PIK3C2A,RPS6,KRAS,RPS21,PIK3R3,RPS27,MAPK14,PPP2R5E,RPS3,RPS14,ATM
CREB Signaling in Neurons	2.93	CALM1 (includes others),PIK3C2A,GNA12,ADCY3,GNB5,KRAS,GNG7,ATF2,PLCD1,PIK3R3,GNG11,PRKAR2B,ATM,PRKCA
Aldosterone Signaling in Epithelial Cells	2.93	PIK3C2A,DNAJC13,KRAS,DNAJC10,NEDD4,PLCD1,PIK3R3,DNAJC21,HSPA4,HSP90AB1,PIP4K2A,PRKCA,ATM
Antiproliferative Role of TOB in T Cell Signaling	2.93	SMAD2,RB1,TGFB1 (includes EG:21803),TGFB2,CDK2
TGF-β Signaling	2.91	SMAD2,MAPK14,MAP3K7 (includes EG:172842),TGFB1 (includes EG:21803),TGFB2,BMPR2,KRAS,SERPINE1,BCL2
Breast Cancer Regulation by Stathmin1	2.88	PIK3C2A,CALM1 (includes others),ADCY3,GNB5,KRAS,GNG7,ROCK1,PIK3R3,PPP1R3D,GNG11,PRKAR2B,PPP2R5E,CDK2,ATM,PRKCA
Regulation of Actin-based Motility by Rho	2.87	ROCK1,MYL9,RHOC,ARPC2,ARPC4,RHOU,ACTG2,MYL6B,PIP4K2A
FGF Signaling	2.87	PIK3R3,PTPN6,MAPK14,GAB1,PIK3C2A,MAP3K1,PRKCA,ATM,ATF2
Inositol Phosphate Metabolism	2.83	PLCD1,PIK3R3,PIK3C2A,PIM1,PTPMT1,MAPK6,GRK5,EIF2AK2,INPP5A,PIP4K2A,CDK2,ATM
Renal Cell Carcinoma Signaling	2.79	PIK3R3,SLC2A1,GAB1,PIK3C2A,TGFB1 (includes EG:21803),KRAS,UBC,ATM
Rac Signaling	2.77	PIK3R3,RPS6KB1,ARFIP2,PIK3C2A,ARPC2,MAP3K1,ARPC4,KRAS,PIP4K2A,ATM
RANK Signaling in Osteoclasts	2.77	PIK3R3,MAPK14,CALM1 (includes others),PIK3C2A,MAP3K7 (includes EG:172842),MAP3K1,PPP3CA,ATM,BIRC2
Cell Cycle: G1/S Checkpoint Regulation	2.73	HDAC6,RB1,TGFB1 (includes EG:21803),TGFB2,ATR,CDK2,ATM
Glioma Invasiveness Signaling	2.69	PIK3R3,TIMP3,PIK3C2A,RHOC,RHOU,KRAS,ATM
LPS-stimulated MAPK Signaling	2.67	PIK3R3,MAPK14,PIK3C2A,MAP3K7 (includes EG:172842),KRAS,PRKCA,ATM,ATF2
Virus Entry via Endocytic Pathways	2.66	PIK3R3,PIK3C2A,CLTA,CLTC,KRAS,ACTG2,ACTG1,PRKCA,ATM
Glioblastoma Multiforme Signaling	2.63	PLCD1,PIK3R3,RPS6KB1,RB1,IGF2,PIK3C2A,RHOC,RHOU,KRAS,APC,CDK2,ATM
IL-1 Signaling	2.6	GNG11,MAPK14,PRKAR2B,MAP3K7 (includes EG:172842),GNA12,MAP3K1,ADCY3,GNB5,GNG7
RhoA Signaling	2.56	ROCK1,MYL9,ARPC2,GNA12,ARPC4,ACTG2,MYL6B,PIP4K2A,TTN (includes EG:22138),ACTG1
Phospholipase C Signaling	2.52	PLD3,CALM1 (includes others),TRD@,RHOC,ADCY3,GNB5,KRAS,MYL6B,GNG7,ATF2,HDAC6,MYL9,GNG11,RHOU,PPP3CA,PRKCA
Ceramide Signaling	2.49	PIK3R3,S1PR5,PIK3C2A,MAP3K1,KRAS,PPP2R5E,ATM,BCL2
Cyclins and Cell Cycle Regulation	2.46	HDAC6,RB1,TGFB1 (includes EG:21803),TGFB2,PPP2R5E,ATR,CDK2,ATM
Role of NFAT in Regulation of the Immune Response	2.46	AKAP5,CALM1 (includes others),TRD@,PIK3C2A,GNA12,GNB5,KRAS,GNG7,ATF2,PIK3R3,GNG11,PPP3CA,ATM
Production of Nitric Oxide and Reactive Oxygen Species in Macrophages	2.44	PIK3R3,PPP1R3D,PTPN6,MAPK14,PIK3C2A,MAP3K7 (includes EG:172842),RHOC,MAP3K1,RHOU,PPP2R5E,PRKCA,ATM
CD28 Signaling in T Helper Cells	2.42	PIK3R3,PTPN6,CALM1 (includes others),TRD@,PIK3C2A,ARPC2,MAP3K1,ARPC4,PPP3CA,ATM
Colorectal Cancer Metastasis Signaling	2.39	SMAD2,PIK3C2A,RHOC,ADCY3,LRP6,GNB5,KRAS,GNG7,APC,PIK3R3,GNG11,PRKAR2B,TGFB1 (includes EG:21803),TGFB2,RHOU,ATM
Protein Ubiquitination Pathway	2.39	PSMB3,UBE2H,UBE2Q1,UBR1 (includes EG:197131),DNAJC13,DNAJC10,NEDD4,USP33,USP48,USP44,DNAJC21,HSPA4,HSP90AB1,UBE2E3,UBC,UBE2D3,BIRC2
Glucocorticoid Receptor Signaling	2.37	SMAD2,PIK3C2A,MAP3K1,KRAS,BCL2,PIK3R3,HSPA4,MAPK14,HSP90AB1,MAP3K7 (includes EG:172842),TGFB1 (includes EG:21803),TGFB2,SERPINE1,PPP3CA,GTF2H3,ATM,CREBZF
Polyamine Regulation in Colon Cancer	2.34	OAZ2,KRAS,ODC1,APC
Coagulation System	2.34	PROS1,VWF,F13A1,SERPINE1,FGA
Cholecystokinin/Gastrin-mediated Signaling	2.33	ROCK1,IL18 (includes EG:16173),MAPK14,RHOC,GNA12,RHOU,KRAS,PRKCA,ATF2
p70S6K Signaling	2.32	PLCD1,PIK3R3,RPS6KB1,PIK3C2A,RPS6,KRAS,PPP2R5E,SFN,PRKCA,ATM
Erythropoietin Signaling	2.29	PIK3R3,RPS6KB1,PTPN6,PIK3C2A,KRAS,PRKCA,ATM
Hypoxia Signaling in the Cardiovascular System	2.29	UBE2H,UBE2Q1,HSP90AB1,UBE2E3,UBE2D3,ATM,ATF2
Growth Hormone Signaling	2.25	PIK3R3,RPS6KB1,IGF2,PTPN6,PIK3C2A,PRKCA,ATM
IL-4 Signaling	2.25	PIK3R3,RPS6KB1,PTPN6,PIK3C2A,IGH@,KRAS,ATM
EIF2 Signaling	2.22	RPL24,PIK3C2A,RPL12,RPS6,RPL23,KRAS,RPS21,PIK3R3,RPS27,RPL32,EIF2AK2,RPS3,ATM,RPS14
CCR5 Signaling in Macrophages	2.22	GNG11,MAPK14,CALM1 (includes others),TRD@,GNB5,GNG7,PRKCA
IL-3 Signaling	2.15	PIK3R3,PTPN6,PIK3C2A,KRAS,PPP3CA,PRKCA,ATM
Small Cell Lung Cancer Signaling	2.15	PIK3R3,RB1,PIK3C2A,CDK2,ATM,BCL2,BIRC2
PDGF Signaling	2.15	PIK3R3,PIK3C2A,MAP3K1,KRAS,EIF2AK2,PRKCA,ATM
PAK Signaling	2.14	NCK2,PIK3R3,MYL9,ARHGAP10,PIK3C2A,KRAS,MYL6B,ATM
NF-κB Signaling	2.14	PIK3R3,IL18 (includes EG:16173),TRD@,PIK3C2A,MAP3K7 (includes EG:172842),BMPR2,TNFAIP3,KRAS,MAP4K4,EIF2AK2,TAB3,ATM
IL-17 Signaling	2.12	PIK3R3,MAPK14,PIK3C2A,MAP3K7 (includes EG:172842),KRAS,ATM,ATF2
FLT3 Signaling in Hematopoietic Progenitor Cells	2.12	PIK3R3,RPS6KB1,MAPK14,PIK3C2A,KRAS,ATM,ATF2
Role of Tissue Factor in Cancer	2.11	PIK3R3,RPS6KB1,MAPK14,PIK3C2A,GNA12,KRAS,FGA,PRKCA,ATM
Role of Macrophages, Fibroblasts and Endothelial Cells in Rheumatoid Arthritis	2.1	FN1,PIK3C2A,CALM1 (includes others),LRP6,PRSS2,KRAS,APC,ATF2,PIK3R3,PLCD1,ROCK1,IL18 (includes EG:16173),MAPK14,MAP3K7 (includes EG:172842),TGFB1 (includes EG:21803),PPP3CA,ATM,PRKCA
Mechanisms of Viral Exit from Host Cells	2.08	ACTG2,ACTG1,NEDD4,CHMP3,PRKCA
NF-κB Activation by Viruses	2.08	PIK3R3,PIK3C2A,MAP3K1,KRAS,EIF2AK2,PRKCA,ATM
CTLA4 Signaling in Cytotoxic T Lymphocytes	2.06	PIK3R3,PTPN6,TRD@,PIK3C2A,CLTA,CLTC,PPP2R5E,ATM
Cellular Effects of Sildenafil (Viagra)	2.06	PLCD1,MYL9,PRKAR2B,CALM1 (includes others),ADCY3,MYH9,ACTG2,MYL6B,ACTG1,GUCY1B3
Androgen Signaling	2.04	HSPA4,GNG11,PRKAR2B,CALM1 (includes others),GNA12,GNB5,GNG7,PRKCA,GTF2H3
Huntington's Disease Signaling	2.01	PIK3C2A,CLTC,GNB5,GNG7,ZDHHC17,ATF2,HDAC6,PIK3R3,HSPA4,GNG11,ARFIP2,UBC,ATM,PRKCA
HMGB1 Signaling	2.01	PIK3R3,MAPK14,PIK3C2A,RHOC,RHOU,KRAS,SERPINE1,ATM
Chronic Myeloid Leukemia Signaling	2.01	HDAC6,PIK3R3,RB1,PIK3C2A,TGFB1 (includes EG:21803),TGFB2,KRAS,ATM
Melanoma Signaling	2	PIK3R3,RB1,PIK3C2A,KRAS,ATM
Role of Osteoblasts, Osteoclasts and Chondrocytes in Rheumatoid Arthritis	1.99	PIK3C2A,CALM1 (includes others),LRP6,BMPR2,APC,BCL2,PIK3R3,IL18 (includes EG:16173),MAPK14,MAP3K7 (includes EG:172842),TGFB1 (includes EG:21803),PPP3CA,BIRC2,ATM
Relaxin Signaling	1.99	PIK3R3,GNG11,PRKAR2B,PIK3C2A,GNA12,ADCY3,GNB5,GNG7,GUCY1B3,ATM
AMPK Signaling	1.99	PIK3R3,RPS6KB1,MAPK14,PRKAR2B,PIK3C2A,STK11,ADIPOQ,PFKP,PPP2R5E,ATM
Glioma Signaling	1.98	PIK3R3,RB1,IGF2,CALM1 (includes others),PIK3C2A,KRAS,PRKCA,ATM
Myc Mediated Apoptosis Signaling	1.97	PIK3R3,PIK3C2A,KRAS,SFN,ATM,BCL2
Systemic Lupus Erythematosus Signaling	1.93	PTPN6,CD2BP2,TRD@,PIK3C2A,IGH@,HNRNPA2B1,PRPF39,KRAS,PIK3R3,IL18 (includes EG:16173),ZCRB1,SNRPF,ATM
Hereditary Breast Cancer Signaling	1.92	HDAC6,PIK3R3,RB1,PIK3C2A,KRAS,UBC,SFN,ATR,ATM
IL-15 Signaling	1.9	PIK3R3,MAPK14,PIK3C2A,KRAS,ATM,BCL2
Regulation of IL-2 Expression in Activated and Anergic T Lymphocytes	1.9	SMAD2,CALM1 (includes others),TGFB1 (includes EG:21803),MAP3K1,TGFB2,KRAS,PPP3CA
Nitric Oxide Signaling in the Cardiovascular System	1.9	PIK3R3,PRKAR2B,CALM1 (includes others),PIK3C2A,HSP90AB1,GUCY1B3,ATM
Extrinsic Prothrombin Activation Pathway	1.89	PROS1,F13A1,FGA
IGF-1 Signaling	1.88	PIK3R3,RPS6KB1,PRKAR2B,PIK3C2A,KRAS,SFN,NEDD4,ATM
Gα12/13 Signaling	1.87	ROCK1,PIK3R3,MYL9,PIK3C2A,GNA12,MAP3K1,KRAS,MYL6B,ATM
ERK5 Signaling	1.87	RPS6KB1,GAB1,GNA12,KRAS,SFN,ATF2
GM-CSF Signaling	1.87	PIK3R3,PIK3C2A,PIM1,KRAS,PPP3CA,ATM
Intrinsic Prothrombin Activation Pathway	1.85	PROS1,F13A1,FGA,COL3A1
CD40 Signaling	1.84	PIK3R3,MAPK14,PIK3C2A,MAP3K7 (includes EG:172842),TNFAIP3,ATM
Role of MAPK Signaling in the Pathogenesis of Influenza	1.84	MAPK14,KRAS,PRDX6,PRKCA,BCL2,ATF2
MSP-RON Signaling Pathway	1.83	PIK3R3,PIK3C2A,ACTG2,ACTG1,ATM
EGF Signaling	1.83	PIK3R3,PIK3C2A,MAP3K1,PRKCA,ATM
Fc Epsilon RI Signaling	1.78	PIK3R3,MAPK14,GAB1,PIK3C2A,IGH@,KRAS,PRKCA,ATM
Non-Small Cell Lung Cancer Signaling	1.78	PIK3R3,RB1,PIK3C2A,KRAS,PRKCA,ATM
Cardiomyocyte Differentiation via BMP Receptors	1.74	MAP3K7 (includes EG:172842),BMPR2,ATF2
TR/RXR Activation	1.74	PIK3R3,SLC2A1,PIK3C2A,SREBF2,PFKP,FGA,ATM
Toll-like Receptor Signaling	1.72	MAPK14,MAP3K7 (includes EG:172842),MAP3K1,MAP4K4,EIF2AK2
RAR Activation	1.69	PIK3R3,SMAD2,MAPK14,PRKAR2B,TGFB1 (includes EG:21803),PNRC1,MAP3K1,ADCY3,TGFB2,PRKCA,GTF2H3
Neuregulin Signaling	1.67	PIK3R3,RPS6KB1,ERBB2IP,HSP90AB1,RPS6,KRAS,PRKCA
Neurotrophin/TRK Signaling	1.66	PIK3R3,GAB1,PIK3C2A,KRAS,ATM,ATF2
Ephrin Receptor Signaling	1.66	NCK2,ROCK1,GNG11,ARPC2,GNA12,ARPC4,GNB5,KRAS,MAP4K4,GNG7,ATF2
IL-12 Signaling and Production in Macrophages	1.65	PIK3R3,IL18 (includes EG:16173),MAPK14,PIK3C2A,TGFB1 (includes EG:21803),TGFB2,PRKCA,ATM
Insulin Receptor Signaling	1.65	PIK3R3,RPS6KB1,PPP1R3D,PRKAR2B,GAB1,PIK3C2A,KRAS,PTPRF,ATM
G Beta Gamma Signaling	1.64	GNG11,PRKAR2B,GNA12,GNB5,KRAS,GNG7,PRKCA
Apoptosis Signaling	1.64	ROCK1,KRAS,HTRA2,MAP4K4,PRKCA,BCL2,BIRC2
Calcium Signaling	1.64	RAP2B,HDAC6,MYL9,AKAP5,TPM1 (includes EG:22003),PRKAR2B,CALM1 (includes others),MYH9,MYL6B,PPP3CA,ATF2
CNTF Signaling	1.62	PIK3R3,RPS6KB1,PIK3C2A,KRAS,ATM
ATM Signaling	1.62	SMC3,MAPK14,CDK2,ATM,ATF2
Cell Cycle Regulation by BTG Family Proteins	1.62	RB1,CNOT7,PPP2R5E,CDK2
Human Embryonic Stem Cell Pluripotency	1.61	PIK3R3,SMAD2,S1PR5,PIK3C2A,TGFB1 (includes EG:21803),TGFB2,BMPR2,APC,ATM
Ovarian Cancer Signaling	1.61	PIK3R3,RPS6KB1,RB1,PRKAR2B,PIK3C2A,KRAS,APC,ATM,BCL2
Cardiac β-adrenergic Signaling	1.61	AKAP5,PPP1R3D,GNG11,PRKAR2B,ADCY3,GNB5,PPP2R5E,GNG7,PKIG
BMP signaling pathway	1.58	MAPK14,PRKAR2B,MAP3K7 (includes EG:172842),BMPR2,KRAS,ATF2
Tight Junction Signaling	1.57	MYL9,CPSF6,PRKAR2B,TGFB1 (includes EG:21803),TGFB2,MYH9,ACTG2,PPP2R5E,MYL6B,ACTG1
Role of IL-17A in Arthritis	1.56	PIK3R3,MAPK14,PIK3C2A,ATM,ATF2
Thrombopoietin Signaling	1.53	PIK3R3,PIK3C2A,KRAS,PRKCA,ATM
Type II Diabetes Mellitus Signaling	1.53	PIK3R3,PIK3C2A,MAP3K7 (includes EG:172842),MAP3K1,ADIPOQ,ACSL4,PRKCA,ATM
PKCθ Signaling in T Lymphocytes	1.53	PIK3R3,TRD@,PIK3C2A,MAP3K7 (includes EG:172842),MAP3K1,KRAS,PPP3CA,ATM
Leptin Signaling in Obesity	1.5	PLCD1,PIK3R3,PRKAR2B,PIK3C2A,ADCY3,ATM
Hepatic Fibrosis / Hepatic Stellate Cell Activation	1.47	MYL9,SMAD2,FN1,TGFB1 (includes EG:21803),TGFB2,MYH9,MYL6B,COL3A1,BCL2
Docosahexaenoic Acid (DHA) Signaling	1.47	PIK3R3,PIK3C2A,ATM,BCL2
T Cell Receptor Signaling	1.47	PIK3R3,CALM1 (includes others),PIK3C2A,MAP3K1,KRAS,PPP3CA,ATM
Cdc42 Signaling	1.46	MYL9,CDC42BPA,MAPK14,TRD@,ARPC2,ARPC4,MYL6B,CLIP1,APC,ATF2
Acute Myeloid Leukemia Signaling	1.45	PIK3R3,RPS6KB1,PIK3C2A,PIM1,KRAS,ATM
PI3K/AKT Signaling	1.45	PIK3R3,RPS6KB1,GAB1,HSP90AB1,KRAS,PPP2R5E,SFN,BCL2
Role of PKR in Interferon Induction and Antiviral Response	1.43	MAPK14,MAP3K7 (includes EG:172842),EIF2AK2,ATF2
FcγRIIB Signaling in B Lymphocytes	1.4	PIK3R3,PIK3C2A,KRAS,ATM
Acute Phase Response Signaling	1.4	PIK3R3,IL18 (includes EG:16173),FN1,MAPK14,MAP3K7 (includes EG:172842),MAP3K1,VWF,KRAS,SERPINE1,FGA
Leukocyte Extravasation Signaling	1.39	ROCK1,PIK3R3,TIMP3,MAPK14,PIK3C2A,FER,ACTG2,ACTG1,ACTN1,PRKCA,ATM
Estrogen-Dependent Breast Cancer Signaling	1.39	PIK3R3,PIK3C2A,KRAS,ATM,ATF2
GNRH Signaling	1.36	MAPK14,PRKAR2B,MAP3K7 (includes EG:172842),MAP3K1,ADCY3,KRAS,PRKCA,ATF2
JAK/Stat Signaling	1.36	PIK3R3,PTPN6,PIK3C2A,KRAS,ATM
Axonal Guidance Signaling	1.35	PIK3C2A,GNA12,GNB5,KRAS,MYL6B,GNG7,MYL9,NCK2,ROCK1,PIK3R3,GNG11,PRKAR2B,ARPC2,ARPC4,ADAM9,PPP3CA,ATM,PRKCA,UNC5C
HIF1α Signaling	1.35	PIK3R3,MAPK14,SLC2A1,PIK3C2A,MAPK6,KRAS,ATM
Natural Killer Cell Signaling	1.33	PIK3R3,PTPN6,PIK3C2A,KLRK1,KRAS,PRKCA,ATM
Synaptic Long Term Potentiation	1.33	PPP1R3D,PRKAR2B,CALM1 (includes others),KRAS,PPP3CA,PRKCA,ATF2
IL-17A Signaling in Airway Cells	1.31	PIK3R3,MAPK14,PIK3C2A,MAP3K7 (includes EG:172842),ATM

## Sheet: 24h-2nd Vacc
Ingenuity Canonical Pathways	-log(p-value)	Molecules involved
Actin Cytoskeleton Signaling	5.16	null,PIK3C2A,TMSB10/TMSB4X,CDC42,ACTA2,ARPC5,KRAS,ACTG1,TTN (includes EG:22138),SSH1 (includes EG:231637),APC,MYLK,ROCK1,PIP5K1A,ACTR3,ARPC2,SOS1,MYH9,MAP2K1,ACTA1,ACTN1,ATM
VEGF Signaling	4.27	ROCK1,PIK3C2A,ACTA2,SOS1,EIF2B1,KRAS,MAP2K1,ACTG1,ACTA1,ACTN1,ATM,BCL2
Glucocorticoid Receptor Signaling	3.79	SMAD2,CCNH,ICAM1,PIK3C2A,TAF15,SMARCD2,KRAS,CCL5,NR3C1,BCL2,NFAT5,HSP90AB1,MAP3K7 (includes EG:172842),TGFB1 (includes EG:21803),SOS1,PTGES3,TAF2 (includes EG:170844),MAP2K1,PPP3CA,ATM,CREBZF,GTF2H3
Renal Cell Carcinoma Signaling	3.78	CDC42,SLC2A1,PIK3C2A,CUL2,TGFB1 (includes EG:21803),SOS1,KRAS,UBC,MAP2K1,ATM
Molecular Mechanisms of Cancer	3.71	RAP2B,TCF4,CDC42,BMPR2,KRAS,MAP3K5,BCL2,RB1,TGFB1 (includes EG:21803),MAP3K7 (includes EG:172842),SOS1,ARHGEF2,MAP2K1,RASA1,ATM,TP53 (includes EG:22059),SMAD2,PIK3C2A,AURKA,APC,NBN,RHOQ,BMP8B,ATR,CDK2,BIRC2
Integrin Signaling	3.59	RAP2B,PIK3C2A,CDC42,ACTA2,ARPC5,KRAS,TTN (includes EG:22138),ACTG1,MYLK,ROCK1,RHOQ,ACTR3,ARPC2,SOS1,MAP2K1,ACTA1,ACTN1,ATM
Pancreatic Adenocarcinoma Signaling	3.44	TP53 (includes EG:22059),SMAD2,RB1,NAPEPLD,CDC42,PIK3C2A,TGFB1 (includes EG:21803),KRAS,MAP2K1,CDK2,ATM,BCL2
Fcγ Receptor-mediated Phagocytosis in Macrophages and Monocytes	3.36	MYO5A,RPS6KB1,PIP5K1A,NAPEPLD,ACTR3,CDC42,ARPC2,ACTA2,ARPC5,ACTG1,ACTA1
Germ Cell-Sertoli Cell Junction Signaling	3.31	PIK3C2A,CDC42,ACTA2,KRAS,MAP3K5,ACTG1,RHOQ,AGGF1,MAP3K7 (includes EG:172842),TGFB1 (includes EG:21803),FER,MAP2K1,ACTN1,ACTA1,ATM
Prostate Cancer Signaling	3.26	TP53 (includes EG:22059),RB1,PIK3C2A,HSP90AB1,SOS1,KRAS,MAP2K1,CDK2,ATM,BCL2
B Cell Receptor Signaling	3.23	RPS6KB1,PTPN6,PIK3C2A,CD79B,CALM1 (includes others),CDC42,KRAS,MAP3K5,NFAT5,MAP3K7 (includes EG:172842),SOS1,MAP2K1,PPP3CA,ATM
Role of BRCA1 in DNA Damage Response	3.13	TP53 (includes EG:22059),RB1,RBBP8,SMARCD2,ATR,RAD50,ATM,NBN
Regulation of Actin-based Motility by Rho	3.13	ROCK1,MYLK,PIP5K1A,ACTR3,RHOQ,CDC42,ARPC2,ACTA2,ARPC5,ACTA1
Polyamine Regulation in Colon Cancer	3.06	TCF4,OAZ2,KRAS,ODC1,APC
Hereditary Breast Cancer Signaling	3.05	TP53 (includes EG:22059),RB1,PIK3C2A,WEE1,SMARCD2,KRAS,UBC,ATR,RAD50,HDAC5,ATM,NBN
Role of CHK Proteins in Cell Cycle Checkpoint Control	3.03	TP53 (includes EG:22059),ATR,RAD50,CDK2,ATM,NBN
EIF2 Signaling	2.97	RPL24,PIK3C2A,RPL12,RPS6,RPL23,KRAS,RPS21,RPL37,RPS27,SOS1,RPL32,EIF2B1,EIF2AK2,RPS3,MAP2K1,RPL41,ATM
DNA Double-Strand Break Repair by Non-Homologous End Joining	2.93	XRCC4,RAD50,ATM,NBN
fMLP Signaling in Neutrophils	2.82	ACTR3,NFAT5,CALM1 (includes others),CDC42,PIK3C2A,ARPC2,ARPC5,KRAS,MAP2K1,PPP3CA,ATM
p53 Signaling	2.79	TP53 (includes EG:22059),RB1,MDM4,PIK3C2A,RRM2B,ATR,CDK2,ATM,BCL2,SIRT1
Clathrin-mediated Endocytosis Signaling	2.78	PIK3C2A,CDC42,ACTA2,ARPC5,SH3GLB1,ACTG1,AP2A2,CD2AP,ACTR3,ARPC2,UBC,ACTA1,PPP3CA,ATM
SAPK/JNK Signaling	2.75	TP53 (includes EG:22059),MINK1,CDC42,PIK3C2A,MAP3K7 (includes EG:172842),SOS1,KRAS,MAP4K5,MAP3K5,ATM
Cyclins and Cell Cycle Regulation	2.73	TP53 (includes EG:22059),RB1,CCNH,TGFB1 (includes EG:21803),WEE1,ATR,CDK2,HDAC5,ATM
Glioblastoma Multiforme Signaling	2.69	TP53 (includes EG:22059),RPS6KB1,CDC42,PIK3C2A,PDIA3,KRAS,APC,RB1,RHOQ,SOS1,MAP2K1,CDK2,ATM
ATM Signaling	2.65	TP53 (includes EG:22059),SMC3,MDM4,RAD50,CDK2,ATM,NBN
Cell Cycle Control of Chromosomal Replication	2.64	MCM2,ORC3 (includes EG:23595),CDC6 (includes EG:23834),DBF4 (includes EG:10926),CDK2
Ovarian Cancer Signaling	2.6	TP53 (includes EG:22059),RPS6KB1,RB1,TCF4,PIK3C2A,PTGS1,FSHB,KRAS,MAP2K1,APC,ATM,BCL2
Mechanisms of Viral Exit from Host Cells	2.58	ACTA2,SH3GLB1,ACTG1,LMNB1,CHMP3,ACTA1
IL-4 Signaling	2.58	RPS6KB1,PTPN6,NFAT5,PIK3C2A,SOS1,KRAS,NR3C1,ATM
CD28 Signaling in T Helper Cells	2.57	PTPN6,ACTR3,NFAT5,CALM1 (includes others),CDC42,PIK3C2A,ARPC2,ARPC5,MAP2K1,PPP3CA,ATM
Melanoma Signaling	2.47	TP53 (includes EG:22059),RB1,PIK3C2A,KRAS,MAP2K1,ATM
Cell Cycle: G1/S Checkpoint Regulation	2.46	TP53 (includes EG:22059),RB1,TGFB1 (includes EG:21803),ATR,CDK2,HDAC5,ATM
Factors Promoting Cardiogenesis in Vertebrates	2.45	SMAD2,TCF4,BMP8B,MAP3K7 (includes EG:172842),TGFB1 (includes EG:21803),CDC6 (includes EG:23834),BMPR2,APC,CDK2
Rac Signaling	2.43	RPS6KB1,PIP5K1A,ACTR3,CDC42,PIK3C2A,ARPC2,ARPC5,KRAS,MAP2K1,ATM
Cell Cycle: G2/M DNA Damage Checkpoint Regulation	2.37	TP53 (includes EG:22059),MDM4,WEE1,PTPMT1,ATR,ATM
NRF2-mediated Oxidative Stress Response	2.32	PIK3C2A,ACTA2,DNAJC13,KRAS,DNAJC10,MAP3K5,ACTG1,DNAJC21,MAP3K7 (includes EG:172842),UBE2K,UBE2E3,MAP2K1,ACTA1,ATM
Systemic Lupus Erythematosus Signaling	2.28	PTPN6,PRPF19,PIK3C2A,CD79B,HNRNPA2B1,KRAS,PRPF38B,IL18 (includes EG:16173),NFAT5,SOS1,PRPF40A,ZCRB1,NHP2L1,LSM5 (includes EG:23658),ATM
JAK/Stat Signaling	2.26	PTPN6,PIK3C2A,PIAS1,SOS1,KRAS,MAP2K1,ATM
Cardiac Hypertrophy Signaling	2.23	RPS6KB1,PIK3C2A,CALM1 (includes others),PDIA3,KRAS,MAP3K5,ELSPBP1,ROCK1,RHOQ,MAP3K7 (includes EG:172842),TGFB1 (includes EG:21803),SOS1,EIF2B1,MAP2K1,PPP3CA,ATM
RhoA Signaling	2.23	ROCK1,MYLK,PIP5K1A,ACTR3,ARPC2,ACTA2,ARPC5,TTN (includes EG:22138),ACTG1,ACTA1
Chronic Myeloid Leukemia Signaling	2.22	TP53 (includes EG:22059),RB1,PIK3C2A,TGFB1 (includes EG:21803),SOS1,KRAS,MAP2K1,HDAC5,ATM
Regulation of IL-2 Expression in Activated and Anergic T Lymphocytes	2.17	SMAD2,NFAT5,CALM1 (includes others),TGFB1 (includes EG:21803),SOS1,KRAS,MAP2K1,PPP3CA
T Cell Receptor Signaling	2.14	NFAT5,CALM1 (includes others),PIK3C2A,SOS1,KRAS,MAP2K1,RASA1,PPP3CA,ATM
Regulation of eIF4 and p70S6K Signaling	2.11	RPS6KB1,RPS27,EIF4EBP2,PIK3C2A,SOS1,EIF2B1,RPS6,KRAS,RPS21,RPS3,MAP2K1,ATM
Non-Small Cell Lung Cancer Signaling	2.1	TP53 (includes EG:22059),RB1,PIK3C2A,SOS1,KRAS,MAP2K1,ATM
Aldosterone Signaling in Epithelial Cells	2.09	DNAJC21,PIP5K1A,DNAJC24,PIK3C2A,HSP90AB1,PDIA3,SOS1,DNAJC13,KRAS,DNAJC10,MAP2K1,ATM
HGF Signaling	2.08	CDC42,PIK3C2A,MAP3K7 (includes EG:172842),SOS1,KRAS,MAP3K5,MAP2K1,CDK2,ATM
TGF-β Signaling	2.05	SMAD2,MAP3K7 (includes EG:172842),TGFB1 (includes EG:21803),SOS1,BMPR2,KRAS,MAP2K1,BCL2
Erythropoietin Signaling	2.03	RPS6KB1,PTPN6,PIK3C2A,SOS1,KRAS,MAP2K1,ATM
CNTF Signaling	2.01	RPS6KB1,PIK3C2A,SOS1,KRAS,MAP2K1,ATM
Endometrial Cancer Signaling	2.01	TP53 (includes EG:22059),PIK3C2A,SOS1,KRAS,MAP2K1,ATM
Melanocyte Development and Pigmentation Signaling	1.99	RPS6KB1,PTPN6,PIK3C2A,SOS1,KRAS,MAP2K1,ATM,BCL2
Neurotrophin/TRK Signaling	1.97	CDC42,PIK3C2A,SOS1,KRAS,MAP3K5,MAP2K1,ATM
Role of Osteoblasts, Osteoclasts and Chondrocytes in Rheumatoid Arthritis	1.95	TCF4,PIK3C2A,CALM1 (includes others),BMPR2,MAP3K5,APC,BCL2,IL18 (includes EG:16173),NFAT5,BMP8B,MAP3K7 (includes EG:172842),TGFB1 (includes EG:21803),PPP3CA,BIRC2,ATM
Protein Ubiquitination Pathway	1.93	USP21,UBE2H,DNAJC13,DNAJC10,UBE2S,USP33,USP48,USP44,DNAJC21,DNAJC24,HSP90AB1,CUL2,USP16,UBE2E3,PSMD4,UBC,BIRC2
FAK Signaling	1.93	PIK3C2A,ACTA2,SOS1,KRAS,MAP2K1,ACTG1,ACTA1,ATM
RANK Signaling in Osteoclasts	1.93	CALM1 (includes others),PIK3C2A,MAP3K7 (includes EG:172842),MAP3K5,MAP2K1,PPP3CA,ATM,BIRC2
DNA Double-Strand Break Repair by Homologous Recombination	1.92	RAD50,ATM,NBN
Antiproliferative Role of TOB in T Cell Signaling	1.91	SMAD2,RB1,TGFB1 (includes EG:21803),CDK2
IL-3 Signaling	1.9	PTPN6,PIK3C2A,SOS1,KRAS,MAP2K1,PPP3CA,ATM
Small Cell Lung Cancer Signaling	1.9	TP53 (includes EG:22059),RB1,PIK3C2A,CDK2,ATM,BCL2,BIRC2
PDGF Signaling	1.9	PIK3C2A,SOS1,KRAS,EIF2AK2,MAP2K1,RASA1,ATM
Apoptosis Signaling	1.87	ACIN1,ROCK1,TP53 (includes EG:22059),KRAS,MAP3K5,MAP2K1,BCL2,BIRC2
FcγRIIB Signaling in B Lymphocytes	1.85	CD79B,PIK3C2A,SOS1,KRAS,ATM
Virus Entry via Endocytic Pathways	1.85	CDC42,PIK3C2A,ACTA2,KRAS,ACTG1,AP2A2,ACTA1,ATM
ILK Signaling	1.84	null,TMSB10/TMSB4X,CDC42,PIK3C2A,ACTA2,RICTOR,ACTG1,RHOQ,MYH9,RSU1,ACTA1,ACTN1,ATM
LPS-stimulated MAPK Signaling	1.84	CDC42,PIK3C2A,MAP3K7 (includes EG:172842),KRAS,MAP3K5,MAP2K1,ATM
Role of NANOG in Mammalian Embryonic Stem Cell Pluripotency	1.82	TP53 (includes EG:22059),BMP8B,PIK3C2A,SOS1,BMPR2,KRAS,MAP2K1,APC,ATM
Insulin Receptor Signaling	1.77	RPS6KB1,RHOQ,PIK3C2A,SOS1,EIF2B1,KRAS,VAMP2,MAP2K1,PTPRF,ATM
Myc Mediated Apoptosis Signaling	1.76	TP53 (includes EG:22059),PIK3C2A,SOS1,KRAS,ATM,BCL2
Human Embryonic Stem Cell Pluripotency	1.73	SMAD2,TCF4,BMP8B,S1PR5,PIK3C2A,TGFB1 (includes EG:21803),S1PR1,BMPR2,APC,ATM
Acute Myeloid Leukemia Signaling	1.72	RPS6KB1,TCF4,PIK3C2A,SOS1,KRAS,MAP2K1,ATM
HER-2 Signaling in Breast Cancer	1.72	TP53 (includes EG:22059),CDC42,PIK3C2A,SOS1,KRAS,MAP3K5,ATM
Glioma Signaling	1.72	TP53 (includes EG:22059),RB1,CALM1 (includes others),PIK3C2A,SOS1,KRAS,MAP2K1,ATM
Ceramide Signaling	1.69	S1PR5,PIK3C2A,S1PR1,KRAS,MAP2K1,ATM,BCL2
Role of Oct4 in Mammalian Embryonic Stem Cell Pluripotency	1.68	TP53 (includes EG:22059),RB1,FAM208A,PHC3,SH3GLB1
GM-CSF Signaling	1.66	PIK3C2A,SOS1,KRAS,MAP2K1,PPP3CA,ATM
MSP-RON Signaling Pathway	1.65	PIK3C2A,ACTA2,ACTG1,ACTA1,ATM
EGF Signaling	1.65	PIK3C2A,SOS1,MAP2K1,RASA1,ATM
Role of MAPK Signaling in the Pathogenesis of Influenza	1.63	PLA2G4A,KRAS,MAP3K5,CCL5,MAP2K1,BCL2
Inositol Phosphate Metabolism	1.61	PIP5K1A,FAM20B,PIK3C2A,PDIA3,PTPMT1,MAPK6,EIF2AK2,MAP2K1,CDK2,ATM
p70S6K Signaling	1.58	RPS6KB1,CD79B,PIK3C2A,PDIA3,SOS1,RPS6,KRAS,MAP2K1,ATM
Hypoxia Signaling in the Cardiovascular System	1.51	TP53 (includes EG:22059),UBE2H,HSP90AB1,UBE2E3,UBE2S,ATM
Interferon Signaling	1.51	IFIT1,OAS1,PIAS1,BCL2
One Carbon Pool by Folate	1.49	EHD4,ATIC,GART
Agrin Interactions at Neuromuscular Junction	1.48	CDC42,ACTA2,UTRN,KRAS,ACTG1,ACTA1
Neuregulin Signaling	1.44	RPS6KB1,ERBB2IP,HSP90AB1,SOS1,RPS6,KRAS,MAP2K1
Estrogen Receptor Signaling	1.44	MED18,CCNH,TAF15,SOS1,KRAS,MAP2K1,TAF2 (includes EG:170844),NR3C1,GTF2H3
PAK Signaling	1.42	MYLK,CDC42,PIK3C2A,SOS1,KRAS,MAP2K1,ATM
IL-2 Signaling	1.41	PIK3C2A,SOS1,KRAS,MAP2K1,ATM
mTOR Signaling	1.41	RPS6KB1,NAPEPLD,RPS27,RHOQ,PIK3C2A,STK11,RPS6,KRAS,RPS21,RICTOR,RPS3,ATM
FLT3 Signaling in Hematopoietic Progenitor Cells	1.38	RPS6KB1,PIK3C2A,SOS1,KRAS,MAP2K1,ATM
BMP signaling pathway	1.38	BMP8B,MAP3K7 (includes EG:172842),SOS1,BMPR2,KRAS,MAP2K1
Prolactin Signaling	1.36	PIK3C2A,SOS1,KRAS,MAP2K1,NR3C1,ATM
Thrombopoietin Signaling	1.35	PIK3C2A,SOS1,KRAS,MAP2K1,ATM
HMGB1 Signaling	1.31	ICAM1,RHOQ,CDC42,PIK3C2A,KRAS,MAP2K1,ATM
CCR3 Signaling in Eosinophils	1.31	ROCK1,MYLK,PLA2G4A,CALM1 (includes others),PIK3C2A,KRAS,MAP2K1,ATM

[truncated: 3 more sheets: 75h-2nd Vacc, day 28, all DE-Genes]
